# Supplementary material for: An integrative approach for exploring the nature of fibroepithelial neoplasms
Source: Br J Cancer. 2022 Dec 16;128(4):626–37. doi: 10.1038/s41416-022-02064-2 (PMC9938154; doi:10.1038/s41416-022-02064-2)
Supplement: Supplementary file 2 — Supplementary Data 1 [file 41416_2022_2064_MOESM2_ESM.xlsx]

## Sheet: Sheet1
Supplementary Data 1. Somatic mutations in cancer-related genes in nine MPT
# The "mpt-06" sample without matched normal sample may contain germline variants.
sample ID	Chromosome	Start	End	Ref	Alt	Gene name	Protein change	Type of mutation	Total Allele Depth	Alt Allele Depth	Alt Allele Freq
mpt-01	X	70339254	70339254	G	A	MED12	p.G44D	Missense	58	5	0.086
mpt-02	7	55233012	55233012	G	A	EGFR	p.G588S	Missense	55	7	0.127
mpt-02	16	72821632	72821632	-	ACT	ZFHX3	p.G3514_G3515insS	In-frame insertion	52	6	0.115385
mpt-02	X	70339224	70339229	ATGAAC	-	MED12	p.D34_L36delinsV	In-frame deletion	76	23	0.302632
mpt-03	6	136594259	136594259	T	C	BCLAF1	p.E640G	Missense	134	6	0.045
mpt-03	17	7578212	7578212	G	A	TP53	p.R213*	Nonsense	28	7	0.25
mpt-04	1	6253112	6253114	CTC	-	RPL22	p.E40del	In-frame deletion	84	23	0.27381
mpt-04	4	187542684	187542684	C	T	FAT1	p.V1686I	Missense	164	30	0.183
mpt-04	17	7579346	7579348	AAG	-	TP53	p.F113del	In-frame deletion	15	8	0.533333
mpt-05	12	49435991	49435992	GA	-	KMT2D	p.S1997Lfs*2	frameshift deletion	75	10	0.133333
mpt-05	12	49444221	49444233	GGACAGTGGTAGG	-	KMT2D	p.L1047Ffs*5	frameshift deletion	100	18	0.18
mpt-05	14	35222847	35222847	G	T	BAZ1A	p.T1513K	Missense	71	6	0.085
mpt-05	X	70339248	70339271	AACAAGGTTTCAATAACCAGCCTG	-	MED12	p.K42_A50delinsT	In-frame deletion	78	10	0.128205
mpt-05	X	129168527	129168527	C	G	BCORL1	p.A1468G	Missense	66	26	0.394
mpt-06	3	142215252	142215252	G	A	ATR	p.S1950L	Missense	47	26	0.553
mpt-06	3	178952085	178952085	A	G	PIK3CA	p.H1047R	Missense	96	36	0.375
mpt-06	5	112174859	112174891	TCACAGAAACAGTCATTTTCATTCTCAAAGAGT	-	APC	p.Q1191_S1201del	In-frame deletion	64	8	0.125
mpt-06	5	112176008	112176008	G	T	APC	p.E1573*	Nonsense	27	20	0.741
mpt-06	7	91714210	91714210	G	A	AKAP9	p.E2930K	Missense	52	35	0.673
mpt-06	12	12038863	12038863	A	G	ETV6	p.R386G	Missense	74	33	0.446
mpt-06	12	56495647	56495647	G	A	ERBB3	p.M1279I	Missense	95	46	0.484
mpt-06	12	122962409	122962409	C	T	ZCCHC8	p.A442T	Missense	32	19	0.594
mpt-06	15	50784974	50784974	G	A	USP8	p.G771S	Missense	63	4	0.063
mpt-06	17	5268523	5268523	C	T	RABEP1	p.S549L	Missense	53	29	0.547
mpt-06	X	129149417	129149417	G	A	BCORL1	p.R890Q	Missense	76	38	0.5
mpt-07	1	110884367	110884368	CT	-	RBM15	p.P782Qfs*27	frameshift deletion	70	54	0.771429
mpt-07	3	47164928	47164928	G	A	SETD2	p.R400*	Nonsense	41	29	0.707
mpt-07	5	67586559	67586559	-	T	PIK3R1	p.Y2Lfs*39	frameshift insertion	80	40	0.5
mpt-07	5	149503838	149503838	G	T	PDGFRB	p.N666K	Missense	59	20	0.339
mpt-07	9	133759781	133759783	GAG	-	ABL1	p.E704del	In-frame deletion	70	24	0.342857
mpt-07	11	95825996	95825996	G	A	MAML2	p.T400I	Missense	24	9	0.375
mpt-07	19	54649704	54649704	-	A	CNOT3	p.N255Kfs*29	frameshift insertion	28	12	0.428571
mpt-07	X	39922277	39922277	-	GG	BCOR	p.T1299Pfs*71	frameshift insertion	17	9	0.529412
mpt-08	3	195505801	195505801	G	A	MUC4	p.A4217V	Missense	58	4	0.069
mpt-08	12	49448760	49448760	C	-	KMT2D	p.N35Tfs*95	frameshift deletion	78	21	0.269231
mpt-08	17	7574000	7574018	CTCGGAACATCTCGAAGCG	-	TP53	p.R337Sfs*2	frameshift deletion	130	21	0.161538
mpt-09	5	149512455	149512466	CAGCAAATTGTA	-	PDGFRB	p.L325_E329delinsQ	In-frame deletion	44	7	0.159091
mpt-09	7	55233043	55233043	G	T	EGFR	p.G598V	Missense	66	13	0.197
mpt-09	X	70339254	70339254	G	A	MED12	p.G44D	Missense	77	15	0.195
