# Supplementary material for: An integrative approach for exploring the nature of fibroepithelial neoplasms
Source: Br J Cancer. 2022 Dec 16;128(4):626–37. doi: 10.1038/s41416-022-02064-2 (PMC9938154; doi:10.1038/s41416-022-02064-2)
Supplement: Supplementary file 3 — Supplementary Data 2 [file 41416_2022_2064_MOESM3_ESM.xlsx]

## Sheet: Sheet1
Supplementary Data 2. Differentially expressed genes between two molecular subtypes of MPT
# log2FC: log2 fold change
# Classifier 32 genes are shown in bold
upregulated subtype	Ensembl ID	Gene name	baseMean	log2FC	pvalue	padj
Group A (Epithelial)	ENSG00000235687	LINC00993	1257.7	-13.3458	2.1077e-23	5.25798e-21
Group A (Epithelial)	ENSG00000159763	PIP	4060.71	-13.1959	3.49439e-17	4.74485e-15
Group A (Epithelial)	ENSG00000156284	CLDN8	961.766	-12.9586	1.17113e-18	1.86114e-16
Group A (Epithelial)	ENSG00000135374	ELF5	5150.24	-12.9199	2.38831e-22	5.50954e-20
Group A (Epithelial)	ENSG00000240800	ATP8A2P1	729.983	-12.561	1.05511e-20	2.07673e-18
Group A (Epithelial)	ENSG00000115593	SMYD1	590.686	-12.2553	2.51569e-19	4.38794e-17
Group A (Epithelial)	ENSG00000096006	CRISP3	389.481	-11.6543	9.99872e-10	5.60085e-08
Group A (Epithelial)	ENSG00000110484	SCGB2A2	1296.22	-11.4557	3.80823e-14	3.85386e-12
Group A (Epithelial)	ENSG00000172551	MUCL1	5807.85	-11.3341	5.68988e-26	1.74387e-23
Group A (Epithelial)	ENSG00000234918	RP11-20F24.2	294.191	-11.25	4.66829e-17	6.25959e-15
Group A (Epithelial)	ENSG00000184012	TMPRSS2	1551.71	-11.2461	6.56996e-23	1.56613e-20
Group A (Epithelial)	ENSG00000007216	SLC13A2	1017.78	-11.1981	7.47133e-16	8.61774e-14
Group A (Epithelial)	ENSG00000160862	AZGP1	18654.3	-10.9723	6.66471e-102	4.76616e-98
Group A (Epithelial)	ENSG00000196091	MYBPC1	1600.02	-10.8712	2.92621e-13	2.63777e-11
Group A (Epithelial)	ENSG00000171346	KRT15	22461.2	-10.8251	2.05594e-70	8.82161e-67
Group A (Epithelial)	ENSG00000081479	LRP2	2862.11	-10.7392	1.82041e-29	7.23244e-27
Group A (Epithelial)	ENSG00000173467	AGR3	764.985	-10.7061	4.27089e-14	4.30177e-12
Group A (Epithelial)	ENSG00000148513	ANKRD30A	382.926	-10.6681	1.3061e-13	1.25094e-11
Group A (Epithelial)	ENSG00000178363	CALML3	1320.45	-10.618	5.01495e-27	1.60583e-24
Group A (Epithelial)	ENSG00000168269	FOXI1	643.559	-10.6142	1.78797e-13	1.68983e-11
Group A (Epithelial)	ENSG00000089356	FXYD3	3371.15	-10.5611	5.17474e-58	1.23835e-54
Group A (Epithelial)	ENSG00000132746	ALDH3B2	608.984	-10.5064	1.12643e-16	1.3969e-14
Group A (Epithelial)	ENSG00000087916	SLC6A14	878.612	-10.5042	5.52195e-15	5.83586e-13
Group A (Epithelial)	ENSG00000187527	ATP13A5	328.904	-10.4487	7.48554e-12	5.79765e-10
Group A (Epithelial)	ENSG00000135373	EHF	2567.95	-10.3501	1.78178e-19	3.2123e-17
Group A (Epithelial)	ENSG00000257084	U47924.27	147.709	-10.2548	3.93722e-15	4.20244e-13
Group A (Epithelial)	ENSG00000165584	SSX3	255.325	-10.083	7.86879e-10	4.50179e-08
Group A (Epithelial)	ENSG00000230937	MIR205HG	1847.49	-9.99087	1.7092e-27	5.82049e-25
Group A (Epithelial)	ENSG00000134339	SAA2	223.764	-9.89198	1.71946e-10	1.10447e-08
Group A (Epithelial)	ENSG00000151365	THRSP	611.204	-9.87775	1.314e-12	1.1012e-10
Group A (Epithelial)	ENSG00000129151	BBOX1	400.745	-9.85073	4.91833e-16	5.79769e-14
Group A (Epithelial)	ENSG00000133477	FAM83F	1927.28	-9.81013	8.02152e-36	4.41266e-33
Group A (Epithelial)	ENSG00000124939	SCGB2A1	93.955	-9.60242	3.28303e-08	1.45225e-06
Group A (Epithelial)	ENSG00000161634	DCD	307.633	-9.4989	1.61403e-08	7.5771e-07
Group A (Epithelial)	ENSG00000087128	TMPRSS11E	85.8075	-9.4717	4.08947e-11	2.86717e-09
Group A (Epithelial)	ENSG00000166828	SCNN1G	165.56	-9.45663	9.79895e-12	7.48138e-10
Group A (Epithelial)	ENSG00000124107	SLPI	1373.84	-9.43751	4.08093e-32	1.824e-29
Group A (Epithelial)	ENSG00000167754	KLK5	999.601	-9.34772	3.61677e-38	2.42482e-35
Group A (Epithelial)	ENSG00000256916	RP11-817J15.2	151.497	-9.32955	4.4462e-10	2.66449e-08
Group A (Epithelial)	ENSG00000272141	RP11-465B22.8	276.104	-9.27278	3.49542e-15	3.76837e-13
Group A (Epithelial)	ENSG00000039068	CDH1	5499.16	-9.184	2.50171e-45	2.82482e-42
Group A (Epithelial)	ENSG00000100146	SOX10	3092.41	-9.12859	6.20311e-38	4.03278e-35
Group A (Epithelial)	ENSG00000012223	LTF	22081.1	-9.11624	3.66759e-15	3.93422e-13
Group A (Epithelial)	ENSG00000102243	VGLL1	66.8454	-9.10919	9.71926e-14	9.52133e-12
Group A (Epithelial)	ENSG00000130701	RBBP8NL	392.692	-8.85905	2.90933e-19	4.95372e-17
Group A (Epithelial)	ENSG00000167741	GGT6	773.146	-8.79449	3.16714e-34	1.61781e-31
Group A (Epithelial)	ENSG00000134258	VTCN1	1983.59	-8.77908	9.84554e-47	1.17348e-43
Group A (Epithelial)	ENSG00000169435	RASSF6	448.395	-8.72953	1.27828e-26	4.03297e-24
Group A (Epithelial)	ENSG00000184454	NCMAP	178.673	-8.68319	1.98328e-13	1.8662e-11
Group A (Epithelial)	ENSG00000186847	KRT14	6381.16	-8.63278	8.5304e-21	1.69455e-18
Group A (Epithelial)	ENSG00000257671	RP3-416H24.1	175.183	-8.61414	3.57994e-13	3.20017e-11
Group A (Epithelial)	ENSG00000240216	CPHL1P	350.322	-8.61182	2.54591e-15	2.78673e-13
Group A (Epithelial)	ENSG00000157765	SLC34A2	1141.15	-8.58836	3.64306e-18	5.52747e-16
Group A (Epithelial)	ENSG00000253313	C1orf210	408.944	-8.57919	5.06346e-18	7.49183e-16
Group A (Epithelial)	ENSG00000105929	ATP6V0A4	160.897	-8.54944	1.19757e-10	7.90542e-09
Group A (Epithelial)	ENSG00000179178	TMEM125	740.855	-8.54805	6.40072e-32	2.80247e-29
Group A (Epithelial)	ENSG00000117115	PADI2	4839.31	-8.49721	1.63583e-18	2.54313e-16
Group A (Epithelial)	ENSG00000082175	PGR	1707.55	-8.48035	6.99053e-26	2.11232e-23
Group A (Epithelial)	ENSG00000233041	PHGR1	81.739	-8.43775	6.1789e-09	3.05443e-07
Group A (Epithelial)	ENSG00000197506	SLC28A3	954.122	-8.42873	1.57331e-08	7.40216e-07
Group A (Epithelial)	ENSG00000160182	TFF1	1887.14	-8.39527	2.41823e-22	5.51922e-20
Group A (Epithelial)	ENSG00000184709	LRRC26	1157.42	-8.39336	3.45592e-16	4.14208e-14
Group A (Epithelial)	ENSG00000052344	PRSS8	3898.41	-8.38821	7.13647e-32	3.06212e-29
Group A (Epithelial)	ENSG00000156413	FUT6	227.992	-8.3857	3.14186e-06	8.85747e-05
Group A (Epithelial)	ENSG00000188959	C9orf152	448.464	-8.377	1.99469e-25	5.86219e-23
Group A (Epithelial)	ENSG00000174950	CD164L2	282.068	-8.34996	7.10377e-20	1.31383e-17
Group A (Epithelial)	ENSG00000148735	PLEKHS1	1202.62	-8.31706	3.44738e-33	1.68091e-30
Group A (Epithelial)	ENSG00000094755	GABRP	6103.03	-8.30845	3.13274e-41	2.40035e-38
Group A (Epithelial)	ENSG00000167751	KLK2	589.44	-8.24308	6.95618e-09	3.40726e-07
Group A (Epithelial)	ENSG00000254153	CTA-398F10.2	35.6027	-8.20154	4.99114e-10	2.95801e-08
Group A (Epithelial)	ENSG00000269516	CYP4F23P	189.201	-8.19514	7.10314e-17	9.46527e-15
Group A (Epithelial)	ENSG00000236313	VN1R53P	34.5967	-8.16284	1.83333e-07	6.97076e-06
Group A (Epithelial)	ENSG00000119411	BSPRY	1123.11	-8.12733	3.10875e-47	4.44635e-44
Group A (Epithelial)	ENSG00000260284	TPSP2	33.6096	-8.1196	3.58453e-07	1.27958e-05
Group A (Epithelial)	ENSG00000129354	AP1M2	1818.7	-8.11867	2.0067e-35	1.07629e-32
Group A (Epithelial)	ENSG00000188257	PLA2G2A	624.915	-8.09478	8.65929e-08	3.60032e-06
Group A (Epithelial)	ENSG00000108244	KRT23	758.711	-8.08028	5.72213e-36	3.31791e-33
Group A (Epithelial)	ENSG00000167183	PRR15L	638.033	-8.05804	2.21642e-42	2.04477e-39
Group A (Epithelial)	ENSG00000135480	KRT7	7013.43	-8.01242	6.27182e-52	1.1213e-48
Group A (Epithelial)	ENSG00000125850	OVOL2	280.311	-8.00375	4.4923e-28	1.63352e-25
Group A (Epithelial)	ENSG00000198650	TAT	1424.76	-7.95981	9.73351e-13	8.31963e-11
Group A (Epithelial)	ENSG00000186081	KRT5	6083.72	-7.94875	9.11968e-45	9.31684e-42
Group A (Epithelial)	ENSG00000261116	RP3-523K23.2	106.107	-7.93036	2.51613e-12	2.03702e-10
Group A (Epithelial)	ENSG00000134201	GSTM5	589.795	-7.90643	1.25933e-06	3.94419e-05
Group A (Epithelial)	ENSG00000162896	PIGR	21949	-7.89416	6.77141e-09	3.32435e-07
Group A (Epithelial)	ENSG00000100170	SLC5A1	521.784	-7.89403	4.91933e-23	1.18583e-20
Group A (Epithelial)	ENSG00000142273	CBLC	304.065	-7.82077	3.87487e-26	1.2048e-23
Group A (Epithelial)	ENSG00000149043	SYT8	2392.45	-7.80773	1.68927e-37	1.03547e-34
Group A (Epithelial)	ENSG00000184292	TACSTD2	6402.09	-7.75906	9.17829e-94	4.92278e-90
Group A (Epithelial)	ENSG00000137673	MMP7	2342.68	-7.74227	8.40275e-34	4.19239e-31
Group A (Epithelial)	ENSG00000065618	COL17A1	2859.77	-7.73707	8.5238e-127	1.8287e-122
Group A (Epithelial)	ENSG00000162366	PDZK1IP1	1134.54	-7.69471	1.90365e-15	2.1052e-13
Group A (Epithelial)	ENSG00000171345	KRT19	12830.3	-7.69129	1.90954e-17	2.71306e-15
Group A (Epithelial)	ENSG00000189334	S100A14	1509.99	-7.68548	5.1949e-58	1.23835e-54
Group A (Epithelial)	ENSG00000157005	SST	156.228	-7.67794	0.00122127	0.0136678
Group A (Epithelial)	ENSG00000115112	TFCP2L1	2334.63	-7.63079	3.65853e-18	5.52747e-16
Group A (Epithelial)	ENSG00000196620	UGT2B15	84.6625	-7.60912	5.83094e-06	0.000154632
Group A (Epithelial)	ENSG00000116299	KIAA1324	8086.84	-7.60587	8.44964e-47	1.06634e-43
Group A (Epithelial)	ENSG00000206075	SERPINB5	503.664	-7.59076	7.28143e-45	7.81079e-42
Group A (Epithelial)	ENSG00000228639	AC005152.3	334.378	-7.59032	3.27427e-17	4.47428e-15
Group A (Epithelial)	ENSG00000232638	RP11-379F12.4	22.4634	-7.5336	1.50007e-08	7.0731e-07
Group A (Epithelial)	ENSG00000160180	TFF3	2392.95	-7.5335	7.59618e-17	9.99806e-15
Group A (Epithelial)	ENSG00000162069	CCDC64B	1565.08	-7.5135	3.6581e-50	6.03698e-47
Group A (Epithelial)	ENSG00000168447	SCNN1B	491.306	-7.47999	4.48271e-13	3.94148e-11
Group A (Epithelial)	ENSG00000086548	CEACAM6	147.102	-7.47768	2.18372e-09	1.14827e-07
Group A (Epithelial)	ENSG00000134240	HMGCS2	352.254	-7.45473	5.67217e-10	3.33399e-08
Group A (Epithelial)	ENSG00000211685	IGLC7	168.236	-7.4362	0.00118811	0.0133734
Group A (Epithelial)	ENSG00000109321	AREG	153.229	-7.42755	1.15779e-11	8.77713e-10
Group A (Epithelial)	ENSG00000211951	IGHV2-26	67.6077	-7.41293	0.000130407	0.00220123
Group A (Epithelial)	ENSG00000106541	AGR2	2645.15	-7.39897	3.3827e-21	7.33056e-19
Group A (Epithelial)	ENSG00000065371	ROPN1	642.945	-7.39376	3.01717e-13	2.70839e-11
Group A (Epithelial)	ENSG00000260401	RP11-800A3.4	186.479	-7.38979	2.1773e-15	2.39548e-13
Group A (Epithelial)	ENSG00000204434	POTEKP	158.853	-7.3831	4.461e-07	1.5562e-05
Group A (Epithelial)	ENSG00000237361	LINC01071	146.969	-7.38094	2.54701e-17	3.57148e-15
Group A (Epithelial)	ENSG00000254148	RP11-84E24.2	71.7138	-7.38057	4.75623e-08	2.05312e-06
Group A (Epithelial)	ENSG00000196136	SERPINA3	176.488	-7.34287	1.40989e-15	1.58366e-13
Group A (Epithelial)	ENSG00000231817	RP11-189B4.6	621.722	-7.34271	6.60377e-07	2.19996e-05
Group A (Epithelial)	ENSG00000179913	B3GNT3	372.962	-7.33988	8.29271e-13	7.14505e-11
Group A (Epithelial)	ENSG00000252621	Y_RNA	19.428	-7.33018	0.000146615	0.00241775
Group A (Epithelial)	ENSG00000138798	EGF	507.297	-7.2395	1.10285e-14	1.15417e-12
Group A (Epithelial)	ENSG00000164434	FABP7	366.663	-7.16508	1.48361e-12	1.2385e-10
Group A (Epithelial)	ENSG00000139144	PIK3C2G	498.951	-7.1505	1.11987e-16	1.39685e-14
Group A (Epithelial)	ENSG00000171954	CYP4F22	1088.8	-7.14073	7.22265e-21	1.46184e-18
Group A (Epithelial)	ENSG00000119147	C2orf40	743.944	-7.13508	2.06953e-39	1.43225e-36
Group A (Epithelial)	ENSG00000005001	PRSS22	342.139	-7.12808	7.97962e-24	2.08774e-21
Group A (Epithelial)	ENSG00000167656	LY6D	363.385	-7.12083	4.30257e-09	2.17706e-07
Group A (Epithelial)	ENSG00000175707	C1orf172	415.393	-7.11813	1.92565e-32	8.78996e-30
Group A (Epithelial)	ENSG00000111344	RASAL1	436.272	-7.11784	1.548e-13	1.47603e-11
Group A (Epithelial)	ENSG00000065361	ERBB3	2716.39	-7.11355	2.28743e-42	2.04477e-39
Group A (Epithelial)	ENSG00000076826	CAMSAP3	1194.03	-7.09325	1.01181e-24	2.81913e-22
Group A (Epithelial)	ENSG00000164825	DEFB1	520.347	-7.08498	1.28182e-18	2.02207e-16
Group A (Epithelial)	ENSG00000211448	DIO2	6977.82	-7.07491	1.81948e-19	3.25293e-17
Group A (Epithelial)	ENSG00000143217	PVRL4	1190.8	-7.04392	7.17151e-29	2.79741e-26
Group A (Epithelial)	ENSG00000211967	IGHV3-53	224.557	-7.02725	2.39609e-08	1.08451e-06
Group A (Epithelial)	ENSG00000064886	CHI3L2	2158.79	-7.01924	2.38516e-14	2.44839e-12
Group A (Epithelial)	ENSG00000229312	RP11-470P21.2	29.6583	-6.97122	9.03426e-07	2.91504e-05
Group A (Epithelial)	ENSG00000183421	RIPK4	513.83	-6.92166	8.24705e-41	6.10111e-38
Group A (Epithelial)	ENSG00000184363	PKP3	1802.6	-6.88967	2.49315e-25	7.2281e-23
Group A (Epithelial)	ENSG00000159212	CLIC6	806.555	-6.88866	8.68573e-08	3.60432e-06
Group A (Epithelial)	ENSG00000115221	ITGB6	1563.91	-6.88047	4.0661e-42	3.35516e-39
Group A (Epithelial)	ENSG00000174567	GOLT1A	77.1904	-6.86603	1.69591e-13	1.60991e-11
Group A (Epithelial)	ENSG00000103067	ESRP2	1021.08	-6.84109	6.76648e-42	5.3766e-39
Group A (Epithelial)	ENSG00000250989	RP11-392E22.5	13.6324	-6.80994	4.70436e-06	0.000126953
Group A (Epithelial)	ENSG00000166743	ACSM1	223.41	-6.78343	1.01417e-15	1.15122e-13
Group A (Epithelial)	ENSG00000132698	RAB25	1928.65	-6.77086	1.85047e-44	1.80454e-41
Group A (Epithelial)	ENSG00000165215	CLDN3	1908.75	-6.75329	4.73317e-33	2.20751e-30
Group A (Epithelial)	ENSG00000111319	SCNN1A	1339.02	-6.71922	1.85121e-55	3.61053e-52
Group A (Epithelial)	ENSG00000117595	IRF6	1502.92	-6.7033	3.53337e-67	1.26342e-63
Group A (Epithelial)	ENSG00000231367	AC016995.3	511.484	-6.70064	1.71303e-07	6.55546e-06
Group A (Epithelial)	ENSG00000124875	CXCL6	473.451	-6.68706	7.84805e-13	6.7892e-11
Group A (Epithelial)	ENSG00000259616	RP11-507B12.2	24.2837	-6.68398	4.50568e-06	0.000122052
Group A (Epithelial)	ENSG00000198976	MIR429	24.1333	-6.6688	4.60541e-07	1.5885e-05
Group A (Epithelial)	ENSG00000185479	KRT6B	590.823	-6.64173	2.36289e-08	1.07174e-06
Group A (Epithelial)	ENSG00000198125	MB	346.785	-6.6079	9.46364e-17	1.20814e-14
Group A (Epithelial)	ENSG00000091138	SLC26A3	151.205	-6.60506	1.5964e-07	6.13786e-06
Group A (Epithelial)	ENSG00000130545	CRB3	217.186	-6.60464	7.97429e-28	2.8046e-25
Group A (Epithelial)	ENSG00000253998	IGKV2-29	1102.96	-6.59483	2.89153e-05	0.00061973
Group A (Epithelial)	ENSG00000254024	KB-1562D12.1	22.8707	-6.59398	1.57917e-06	4.77849e-05
Group A (Epithelial)	ENSG00000160183	TMPRSS3	465.265	-6.58716	3.16431e-25	9.05162e-23
Group A (Epithelial)	ENSG00000100373	UPK3A	125.018	-6.58393	5.92011e-09	2.93326e-07
Group A (Epithelial)	ENSG00000188488	SERPINA5	1920.19	-6.55729	2.68718e-17	3.74355e-15
Group A (Epithelial)	ENSG00000183844	FAM3B	808.795	-6.54561	3.30326e-18	5.06201e-16
Group A (Epithelial)	ENSG00000188175	HEPACAM2	134.39	-6.53975	5.87638e-08	2.5164e-06
Group A (Epithelial)	ENSG00000259942	RP11-292F22.7	266.333	-6.48392	3.69424e-08	1.61748e-06
Group A (Epithelial)	ENSG00000171102	OBP2B	215.402	-6.48105	1.56077e-11	1.15465e-09
Group A (Epithelial)	ENSG00000117472	TSPAN1	1403.4	-6.45346	7.98715e-18	1.15781e-15
Group A (Epithelial)	ENSG00000259459	RP11-321G12.1	178.835	-6.43426	1.55179e-09	8.44975e-08
Group A (Epithelial)	ENSG00000124664	SPDEF	2174.71	-6.42503	4.28554e-28	1.58521e-25
Group A (Epithelial)	ENSG00000186910	SERPINA11	134.329	-6.4205	3.71948e-11	2.63359e-09
Group A (Epithelial)	ENSG00000267795	SMIM22	592.205	-6.40122	1.58908e-34	8.31516e-32
Group A (Epithelial)	ENSG00000124143	ARHGAP40	602.414	-6.38367	6.24053e-20	1.16421e-17
Group A (Epithelial)	ENSG00000229453	SPINK8	19.3007	-6.34551	5.73941e-06	0.000152393
Group A (Epithelial)	ENSG00000198643	FAM3D	840.746	-6.3326	7.00427e-09	3.423e-07
Group A (Epithelial)	ENSG00000175793	SFN	800.289	-6.32815	1.42946e-28	5.47636e-26
Group A (Epithelial)	ENSG00000147676	MAL2	1936.68	-6.32471	3.3176e-24	8.89699e-22
Group A (Epithelial)	ENSG00000164530	PI16	8047.78	-6.32445	2.95131e-08	1.32187e-06
Group A (Epithelial)	ENSG00000211654	IGLV5-37	18.706	-6.30481	0.00046325	0.00628228
Group A (Epithelial)	ENSG00000127249	ATP13A4	888.348	-6.28155	6.57056e-11	4.51811e-09
Group A (Epithelial)	ENSG00000169562	GJB1	108.983	-6.27533	7.42131e-10	4.25713e-08
Group A (Epithelial)	ENSG00000205362	MT1A	64.6567	-6.26942	1.83578e-07	6.97076e-06
Group A (Epithelial)	ENSG00000211974	IGHV2-70	264.754	-6.25287	4.2087e-05	0.000851023
Group A (Epithelial)	ENSG00000007933	FMO3	766.431	-6.24496	1.18179e-06	3.72306e-05
Group A (Epithelial)	ENSG00000119888	EPCAM	3367.77	-6.24101	1.99477e-23	5.03479e-21
Group A (Epithelial)	ENSG00000255960	RP11-459D22.1	31.0176	-6.23596	3.40254e-05	0.000710098
Group A (Epithelial)	ENSG00000167767	KRT80	230.462	-6.20775	2.58266e-22	5.83245e-20
Group A (Epithelial)	ENSG00000214313	AZGP1P1	63.7442	-6.19447	1.0648e-11	8.1008e-10
Group A (Epithelial)	ENSG00000223572	CKMT1A	112.043	-6.19063	6.42583e-09	3.16919e-07
Group A (Epithelial)	ENSG00000022556	NLRP2	576.424	-6.13921	3.71275e-10	2.26288e-08
Group A (Epithelial)	ENSG00000211637	IGLV4-69	498.264	-6.12936	7.76911e-08	3.2682e-06
Group A (Epithelial)	ENSG00000158246	FAM46B	411.534	-6.12755	1.35094e-30	5.57365e-28
Group A (Epithelial)	ENSG00000163435	ELF3	1975.39	-6.08428	1.3204e-37	8.33173e-35
Group A (Epithelial)	ENSG00000182795	C1orf116	690.523	-6.08142	5.34521e-20	1.00593e-17
Group A (Epithelial)	ENSG00000197308	GATA3-AS1	330.899	-6.07924	1.11944e-16	1.39685e-14
Group A (Epithelial)	ENSG00000260710	RP11-616M22.7	15.9177	-6.07022	7.03504e-05	0.00130902
Group A (Epithelial)	ENSG00000211665	IGLV3-16	15.7658	-6.05966	0.00109329	0.0125403
Group A (Epithelial)	ENSG00000179799	OR7E22P	77.6141	-6.04663	3.89106e-06	0.000106887
Group A (Epithelial)	ENSG00000227403	AC009299.3	103.686	-6.04497	5.26737e-06	0.000141258
Group A (Epithelial)	ENSG00000173432	SAA1	1794.54	-6.02294	7.76193e-07	2.54625e-05
Group A (Epithelial)	ENSG00000113924	HGD	244.07	-6.01969	1.33062e-14	1.37908e-12
Group A (Epithelial)	ENSG00000187486	KCNJ11	223.545	-6.01713	1.3329e-21	2.94805e-19
Group A (Epithelial)	ENSG00000138772	ANXA3	1141.47	-5.99672	1.4538e-23	3.75781e-21
Group A (Epithelial)	ENSG00000105289	TJP3	1101.36	-5.9923	6.26416e-24	1.65915e-21
Group A (Epithelial)	ENSG00000203697	CAPN8	871.506	-5.98755	2.55316e-20	4.89067e-18
Group A (Epithelial)	ENSG00000213412	HNRNPA1P33	39.924	-5.97272	1.13134e-06	3.5852e-05
Group A (Epithelial)	ENSG00000164695	CHMP4C	510.046	-5.96555	2.56457e-11	1.83401e-09
Group A (Epithelial)	ENSG00000265962	RP11-674N23.1	56.5614	-5.94933	0.000170002	0.00272384
Group A (Epithelial)	ENSG00000233834	AC005083.1	106.373	-5.92148	6.85155e-13	5.97533e-11
Group A (Epithelial)	ENSG00000180264	GPR144	300.046	-5.9132	4.63166e-08	2.00743e-06
Group A (Epithelial)	ENSG00000114547	ROPN1B	492.175	-5.88694	3.68781e-10	2.25408e-08
Group A (Epithelial)	ENSG00000130768	SMPDL3B	529.647	-5.88426	7.90531e-28	2.8046e-25
Group A (Epithelial)	ENSG00000233725	LINC00284	221.541	-5.88251	4.44832e-08	1.93972e-06
Group A (Epithelial)	ENSG00000087494	PTHLH	3295.51	-5.87228	1.9502e-23	4.98091e-21
Group A (Epithelial)	ENSG00000181617	FDCSP	92.4658	-5.87043	7.83163e-05	0.00143237
Group A (Epithelial)	ENSG00000163331	DAPL1	66.7351	-5.84872	1.36659e-10	8.93864e-09
Group A (Epithelial)	ENSG00000148965	SAA4	26.3858	-5.81828	0.000165647	0.00267203
Group A (Epithelial)	ENSG00000103089	FA2H	204.518	-5.8151	3.83041e-13	3.40986e-11
Group A (Epithelial)	ENSG00000253154	CTA-392E5.1	66.6529	-5.79363	3.02942e-05	0.00064159
Group A (Epithelial)	ENSG00000006555	TTC22	342.267	-5.7856	3.3252e-27	1.08089e-24
Group A (Epithelial)	ENSG00000043039	BARX2	838.786	-5.76178	1.01346e-10	6.77342e-09
Group A (Epithelial)	ENSG00000238117	AP004372.1	34.6224	-5.75837	1.53245e-05	0.000361685
Group A (Epithelial)	ENSG00000151882	CCL28	6493.44	-5.7457	2.99322e-07	1.09398e-05
Group A (Epithelial)	ENSG00000196878	LAMB3	2782.58	-5.73769	1.25977e-113	1.35136e-109
Group A (Epithelial)	ENSG00000143365	RORC	673.327	-5.73699	1.04383e-18	1.68378e-16
Group A (Epithelial)	ENSG00000094963	FMO2	1087.75	-5.72324	1.3025e-12	1.09584e-10
Group A (Epithelial)	ENSG00000095596	CYP26A1	261.572	-5.72023	6.96206e-13	6.04713e-11
Group A (Epithelial)	ENSG00000103534	TMC5	487.341	-5.67134	3.69207e-14	3.75402e-12
Group A (Epithelial)	ENSG00000143375	CGN	1188.3	-5.64722	1.77339e-27	5.94473e-25
Group A (Epithelial)	ENSG00000079385	CEACAM1	1166.91	-5.63143	1.30486e-13	1.25094e-11
Group A (Epithelial)	ENSG00000211673	IGLV3-1	1338.45	-5.62114	0.000136588	0.0022822
Group A (Epithelial)	ENSG00000186832	KRT16	145.725	-5.58375	9.01082e-12	6.91764e-10
Group A (Epithelial)	ENSG00000251039	IGKV2D-40	21.8633	-5.5831	0.00317116	0.0285576
Group A (Epithelial)	ENSG00000166863	TAC3	318.149	-5.57292	8.77328e-05	0.0015764
Group A (Epithelial)	ENSG00000224389	C4B	1139.38	-5.54995	4.66597e-10	2.78066e-08
Group A (Epithelial)	ENSG00000204140	CLPSL1	29.9293	-5.54224	1.29174e-05	0.000314207
Group A (Epithelial)	ENSG00000147256	ARHGAP36	126.619	-5.53338	0.00222172	0.0218145
Group A (Epithelial)	ENSG00000125730	C3	13740.8	-5.53126	9.89309e-10	5.55619e-08
Group A (Epithelial)	ENSG00000163898	LIPH	159.211	-5.53039	8.23727e-19	1.33881e-16
Group A (Epithelial)	ENSG00000236699	ARHGEF38	350.15	-5.52778	4.49535e-17	6.06561e-15
Group A (Epithelial)	ENSG00000259604	RP11-66B24.1	29.2663	-5.52493	2.43107e-05	0.000538247
Group A (Epithelial)	ENSG00000105523	FAM83E	219.208	-5.52389	4.97412e-15	5.28291e-13
Group A (Epithelial)	ENSG00000258631	RP11-739G5.1	20.7568	-5.51214	0.00152113	0.0162163
Group A (Epithelial)	ENSG00000184669	OR7E14P	61.8957	-5.49667	1.57793e-10	1.02274e-08
Group A (Epithelial)	ENSG00000105707	HPN	623.645	-5.45815	9.2367e-17	1.18661e-14
Group A (Epithelial)	ENSG00000188112	C6orf132	352.635	-5.44894	1.38969e-56	2.98144e-53
Group A (Epithelial)	ENSG00000129514	FOXA1	1779.22	-5.41714	6.52101e-09	3.20875e-07
Group A (Epithelial)	ENSG00000130988	RGN	117.47	-5.40689	5.11336e-18	7.51384e-16
Group A (Epithelial)	ENSG00000083307	GRHL2	867.276	-5.37608	7.51283e-11	5.11683e-09
Group A (Epithelial)	ENSG00000172828	CES3	776.947	-5.36181	5.22099e-07	1.77796e-05
Group A (Epithelial)	ENSG00000131746	TNS4	1011.93	-5.35067	1.51168e-24	4.15789e-22
Group A (Epithelial)	ENSG00000016602	CLCA4	130.937	-5.34421	1.20932e-06	3.80422e-05
Group A (Epithelial)	ENSG00000229167	RP11-73M7.1	27.2641	-5.33326	0.000269823	0.00399502
Group A (Epithelial)	ENSG00000211599	IGKV5-2	31.6606	-5.33266	0.00159695	0.0167946
Group A (Epithelial)	ENSG00000235584	AC008268.1	72.2988	-5.33178	1.1542e-05	0.00028332
Group A (Epithelial)	ENSG00000198848	CES1	176.916	-5.29135	9.51339e-05	0.00168539
Group A (Epithelial)	ENSG00000211950	IGHV1-24	181.697	-5.27645	0.000127238	0.00216133
Group A (Epithelial)	ENSG00000167642	SPINT2	8474.72	-5.27159	3.22457e-63	9.88285e-60
Group A (Epithelial)	ENSG00000170421	KRT8	11921.8	-5.25382	2.25552e-23	5.56207e-21
Group A (Epithelial)	ENSG00000100290	BIK	164.511	-5.24538	2.85427e-28	1.07431e-25
Group A (Epithelial)	ENSG00000258077	RP11-114H23.1	78.2681	-5.23813	0.000326083	0.00467632
Group A (Epithelial)	ENSG00000145103	ILDR1	171.042	-5.22963	1.45491e-18	2.27837e-16
Group A (Epithelial)	ENSG00000081041	CXCL2	1482.46	-5.21237	1.2619e-11	9.43301e-10
Group A (Epithelial)	ENSG00000148488	ST8SIA6	116.655	-5.20835	5.98248e-07	2.01173e-05
Group A (Epithelial)	ENSG00000088002	SULT2B1	194.21	-5.20799	5.86561e-10	3.4289e-08
Group A (Epithelial)	ENSG00000099812	MISP	222.282	-5.20087	6.44641e-12	5.01091e-10
Group A (Epithelial)	ENSG00000264868	CTB-167B5.2	131.283	-5.17755	1.34291e-05	0.000323717
Group A (Epithelial)	ENSG00000244239	AC007009.1	16.1474	-5.15624	1.42797e-05	0.000342298
Group A (Epithelial)	ENSG00000164855	TMEM184A	672.696	-5.15438	2.33726e-23	5.69812e-21
Group A (Epithelial)	ENSG00000261521	RP11-408H20.1	32.7304	-5.15175	1.02145e-06	3.26339e-05
Group A (Epithelial)	ENSG00000167755	KLK6	450.458	-5.1447	5.24688e-19	8.79426e-17
Group A (Epithelial)	ENSG00000111846	GCNT2	596.821	-5.13359	9.91256e-16	1.13119e-13
Group A (Epithelial)	ENSG00000021300	PLEKHB1	1004.83	-5.12222	8.25791e-14	8.12685e-12
Group A (Epithelial)	ENSG00000160678	S100A1	2024.31	-5.11938	1.0873e-09	6.05893e-08
Group A (Epithelial)	ENSG00000225986	UBXN10-AS1	29.5046	-5.10865	8.47145e-08	3.53592e-06
Group A (Epithelial)	ENSG00000254285	KRT8P3	114.756	-5.09837	1.20341e-11	9.05891e-10
Group A (Epithelial)	ENSG00000127399	LRRC61	440.838	-5.09553	5.02964e-47	6.74412e-44
Group A (Epithelial)	ENSG00000137077	CCL21	267.907	-5.08969	0.000257271	0.00384634
Group A (Epithelial)	ENSG00000132840	BHMT2	113.373	-5.08583	0.000166922	0.00268451
Group A (Epithelial)	ENSG00000163017	ACTG2	4796.13	-5.08323	1.93714e-08	8.95675e-07
Group A (Epithelial)	ENSG00000127954	STEAP4	719.98	-5.07632	4.53149e-08	1.96799e-06
Group A (Epithelial)	ENSG00000269289	CTB-92J24.3	148.121	-5.07433	1.08332e-05	0.000268999
Group A (Epithelial)	ENSG00000174788	PCP2	165.754	-5.06489	1.19665e-16	1.46702e-14
Group A (Epithelial)	ENSG00000232294	RP4-715N11.2	80.1114	-5.06388	1.9596e-05	0.0004482
Group A (Epithelial)	ENSG00000260487	RP11-297C4.3	45.7926	-5.06032	3.03192e-09	1.56739e-07
Group A (Epithelial)	ENSG00000254675	RP11-7I15.4	28.0204	-5.05244	5.2941e-05	0.0010316
Group A (Epithelial)	ENSG00000154274	C4orf19	272.989	-5.02859	1.902e-08	8.81327e-07
Group A (Epithelial)	ENSG00000211658	IGLV3-27	217.33	-5.02622	0.00260354	0.0245199
Group A (Epithelial)	ENSG00000231431	FAR2P4	103.086	-5.012	5.85656e-05	0.00112285
Group A (Epithelial)	ENSG00000104783	KCNN4	2254.07	-5.00622	7.14954e-14	7.10122e-12
Group A (Epithelial)	ENSG00000175591	P2RY2	107.525	-5.00397	4.23605e-12	3.37845e-10
Group A (Epithelial)	ENSG00000189377	CXCL17	68.8495	-5.00362	4.83493e-09	2.42924e-07
Group A (Epithelial)	ENSG00000248144	ADH1C	254.848	-4.99759	1.71418e-07	6.55546e-06
Group A (Epithelial)	ENSG00000132749	MTL5	306.396	-4.98479	3.38213e-42	2.90241e-39
Group A (Epithelial)	ENSG00000151364	KCTD14	621.606	-4.98006	3.47384e-11	2.46781e-09
Group A (Epithelial)	ENSG00000159166	LAD1	1216.3	-4.9704	5.2451e-16	6.14909e-14
Group A (Epithelial)	ENSG00000211662	IGLV3-21	819.807	-4.96244	5.67847e-05	0.00109266
Group A (Epithelial)	ENSG00000086570	FAT2	763.428	-4.96098	2.94519e-17	4.07652e-15
Group A (Epithelial)	ENSG00000107485	GATA3	4212.15	-4.94326	5.68345e-11	3.97175e-09
Group A (Epithelial)	ENSG00000171236	LRG1	480.471	-4.93394	2.17052e-06	6.34418e-05
Group A (Epithelial)	ENSG00000215845	TSTD1	1160.44	-4.92891	8.01178e-36	4.41266e-33
Group A (Epithelial)	ENSG00000203280	CTA-221G9.11	54.5434	-4.90547	3.31577e-07	1.19357e-05
Group A (Epithelial)	ENSG00000253671	RP11-806O11.1	37.7316	-4.87498	1.21333e-07	4.85649e-06
Group A (Epithelial)	ENSG00000169862	CTNND2	431.219	-4.86717	1.12668e-06	3.57571e-05
Group A (Epithelial)	ENSG00000211946	IGHV3-20	74.2834	-4.8612	0.000297928	0.00433246
Group A (Epithelial)	ENSG00000184925	LCN12	117.441	-4.8428	3.50253e-09	1.79768e-07
Group A (Epithelial)	ENSG00000188883	KLRG2	79.5892	-4.84	1.20308e-11	9.05891e-10
Group A (Epithelial)	ENSG00000008323	PLEKHG6	204.525	-4.83031	5.61951e-36	3.31791e-33
Group A (Epithelial)	ENSG00000211639	IGLV4-60	105.903	-4.81995	0.000667804	0.00848258
Group A (Epithelial)	ENSG00000137747	TMPRSS13	415.907	-4.81507	4.66595e-40	3.33677e-37
Group A (Epithelial)	ENSG00000177685	EFCAB4A	6072.45	-4.81248	2.58067e-13	2.346e-11
Group A (Epithelial)	ENSG00000012124	CD22	576.054	-4.8061	3.13229e-10	1.94783e-08
Group A (Epithelial)	ENSG00000152939	MARVELD2	349.467	-4.79757	9.79398e-09	4.71121e-07
Group A (Epithelial)	ENSG00000110195	FOLR1	1144.16	-4.78746	9.03562e-07	2.91504e-05
Group A (Epithelial)	ENSG00000133392	MYH11	3475.75	-4.78663	9.51687e-17	1.20814e-14
Group A (Epithelial)	ENSG00000127252	HRASLS	78.7031	-4.78637	1.59804e-05	0.000375925
Group A (Epithelial)	ENSG00000141738	GRB7	736.774	-4.78532	4.30601e-21	9.14666e-19
Group A (Epithelial)	ENSG00000231475	IGHV4-31	168.296	-4.76807	0.00176614	0.0181905
Group A (Epithelial)	ENSG00000179593	ALOX15B	839.649	-4.75601	5.35137e-05	0.00103993
Group A (Epithelial)	ENSG00000178934	LGALS7B	36.9485	-4.75126	4.71316e-05	0.000937725
Group A (Epithelial)	ENSG00000189143	CLDN4	3253.03	-4.73904	2.02679e-17	2.86071e-15
Group A (Epithelial)	ENSG00000233493	TMEM238	504.655	-4.73212	3.49919e-49	5.36226e-46
Group A (Epithelial)	ENSG00000211677	IGLC2	2706.73	-4.715	7.07115e-05	0.00131234
Group A (Epithelial)	ENSG00000136698	CFC1	79.8871	-4.70393	0.00573552	0.044612
Group A (Epithelial)	ENSG00000268204	CTD-3214H19.6	53.279	-4.70264	2.61552e-09	1.36862e-07
Group A (Epithelial)	ENSG00000149418	ST14	4383.19	-4.69469	1.8385e-24	4.9928e-22
Group A (Epithelial)	ENSG00000075223	SEMA3C	1754.61	-4.6932	1.22599e-14	1.27682e-12
Group A (Epithelial)	ENSG00000211968	IGHV1-58	20.3452	-4.68099	0.00408842	0.0346211
Group A (Epithelial)	ENSG00000153446	C16orf89	894.662	-4.65719	2.05023e-10	1.30135e-08
Group A (Epithelial)	ENSG00000165188	RNF183	142.979	-4.63384	8.13698e-21	1.6315e-18
Group A (Epithelial)	ENSG00000253988	RP11-489O18.1	22.6417	-4.63026	2.49493e-05	0.000548986
Group A (Epithelial)	ENSG00000140832	MARVELD3	596.111	-4.62853	7.63239e-23	1.77984e-20
Group A (Epithelial)	ENSG00000160307	S100B	894.263	-4.6274	6.0547e-12	4.7665e-10
Group A (Epithelial)	ENSG00000142910	TINAGL1	3830.61	-4.6266	3.8019e-16	4.53144e-14
Group A (Epithelial)	ENSG00000243955	GSTA1	63.162	-4.60703	1.00595e-07	4.1108e-06
Group A (Epithelial)	ENSG00000130940	CASZ1	634.468	-4.59596	2.33163e-18	3.59876e-16
Group A (Epithelial)	ENSG00000185290	NUPR1L	92.4921	-4.58952	1.98161e-10	1.26153e-08
Group A (Epithelial)	ENSG00000185499	MUC1	3154.12	-4.58571	1.21654e-11	9.12577e-10
Group A (Epithelial)	ENSG00000156234	CXCL13	4186.44	-4.58238	0.000351454	0.00495733
Group A (Epithelial)	ENSG00000172824	CES4A	681.974	-4.577	4.91221e-12	3.90321e-10
Group A (Epithelial)	ENSG00000135447	PPP1R1A	709.598	-4.57031	2.69154e-05	0.000584456
Group A (Epithelial)	ENSG00000244116	IGKV2-28	35.4097	-4.55995	5.1585e-05	0.00101161
Group A (Epithelial)	ENSG00000184860	SDR42E1	191.805	-4.55892	2.80692e-12	2.25542e-10
Group A (Epithelial)	ENSG00000106078	COBL	1094.68	-4.55677	3.07501e-10	1.91777e-08
Group A (Epithelial)	ENSG00000085831	TTC39A	845.243	-4.55235	8.25597e-17	1.07348e-14
Group A (Epithelial)	ENSG00000181885	CLDN7	2291.7	-4.54214	4.02205e-19	6.79442e-17
Group A (Epithelial)	ENSG00000115468	EFHD1	5579.25	-4.50442	4.84456e-16	5.74228e-14
Group A (Epithelial)	ENSG00000184731	FAM110C	332.405	-4.5025	4.74915e-09	2.39737e-07
Group A (Epithelial)	ENSG00000251603	RP11-164P12.4	40.5118	-4.49573	1.26536e-09	6.96077e-08
Group A (Epithelial)	ENSG00000130598	TNNI2	764.607	-4.46531	3.62914e-14	3.7076e-12
Group A (Epithelial)	ENSG00000134755	DSC2	1464.1	-4.45935	7.45324e-17	9.87048e-15
Group A (Epithelial)	ENSG00000148346	LCN2	187.122	-4.44142	3.82647e-10	2.31901e-08
Group A (Epithelial)	ENSG00000102837	OLFM4	609.24	-4.43909	0.000244289	0.00368046
Group A (Epithelial)	ENSG00000143001	TMEM61	40.5857	-4.43445	1.58558e-07	6.11818e-06
Group A (Epithelial)	ENSG00000227184	EPPK1	342.055	-4.43281	4.30004e-09	2.17706e-07
Group A (Epithelial)	ENSG00000214456	PLIN5	334.618	-4.43045	0.000216411	0.00332824
Group A (Epithelial)	ENSG00000178826	TMEM139	270.227	-4.42778	1.99836e-19	3.54321e-17
Group A (Epithelial)	ENSG00000211659	IGLV3-25	1099.73	-4.42396	0.00163081	0.017067
Group A (Epithelial)	ENSG00000069535	MAOB	986.201	-4.41925	6.28669e-12	4.90454e-10
Group A (Epithelial)	ENSG00000176402	GJC3	123.921	-4.41698	6.40795e-18	9.35212e-16
Group A (Epithelial)	ENSG00000237111	IGHJ3P	46.0638	-4.40067	0.00118955	0.0133805
Group A (Epithelial)	ENSG00000134827	TCN1	148.263	-4.39809	9.42725e-06	0.000238224
Group A (Epithelial)	ENSG00000185133	INPP5J	819.829	-4.39647	3.23556e-15	3.50584e-13
Group A (Epithelial)	ENSG00000113578	FGF1	1133.98	-4.39427	4.57967e-07	1.5885e-05
Group A (Epithelial)	ENSG00000163694	RBM47	1679.54	-4.39036	6.53027e-25	1.84343e-22
Group A (Epithelial)	ENSG00000146038	DCDC2	632.893	-4.3611	0.000694607	0.00876594
Group A (Epithelial)	ENSG00000120659	TNFSF11	711.296	-4.34064	0.00109672	0.012569
Group A (Epithelial)	ENSG00000122025	FLT3	155.626	-4.34002	2.3467e-13	2.15154e-11
Group A (Epithelial)	ENSG00000073282	TP63	510.539	-4.33565	5.59718e-07	1.89105e-05
Group A (Epithelial)	ENSG00000253701	AL928768.3	54.9216	-4.33259	4.62656e-05	0.000923615
Group A (Epithelial)	ENSG00000019186	CYP24A1	143.31	-4.31432	0.00203198	0.0202481
Group A (Epithelial)	ENSG00000267868	RP11-120K24.3	50.017	-4.31204	1.23705e-08	5.88464e-07
Group A (Epithelial)	ENSG00000049283	EPN3	428.602	-4.30032	1.13897e-18	1.82354e-16
Group A (Epithelial)	ENSG00000211668	IGLV2-11	1384.89	-4.29584	0.00071301	0.00893278
Group A (Epithelial)	ENSG00000260711	RP11-747H7.3	379.841	-4.28138	5.57892e-09	2.78998e-07
Group A (Epithelial)	ENSG00000205426	KRT81	244.588	-4.27497	3.89787e-06	0.000106937
Group A (Epithelial)	ENSG00000133067	LGR6	962.455	-4.26305	7.56089e-11	5.13327e-09
Group A (Epithelial)	ENSG00000255798	RP11-817J15.3	65.7132	-4.26103	0.000126051	0.00214627
Group A (Epithelial)	ENSG00000182600	C2orf82	1576.24	-4.25077	0.000110514	0.00192052
Group A (Epithelial)	ENSG00000121898	CPXM2	931.565	-4.24347	0.000575847	0.00753307
Group A (Epithelial)	ENSG00000188707	ZBED6CL	237.523	-4.24214	2.81775e-19	4.83617e-17
Group A (Epithelial)	ENSG00000162552	WNT4	1560.19	-4.23534	8.44765e-07	2.746e-05
Group A (Epithelial)	ENSG00000261175	CTD-2015G9.2	30.7621	-4.23238	0.00142469	0.0153982
Group A (Epithelial)	ENSG00000008394	MGST1	1749.86	-4.22787	4.48649e-06	0.000121839
Group A (Epithelial)	ENSG00000108375	RNF43	604.984	-4.20767	6.65126e-07	2.21234e-05
Group A (Epithelial)	ENSG00000182601	HS3ST4	221.008	-4.20128	0.00026762	0.00396514
Group A (Epithelial)	ENSG00000254967	RP11-680F20.6	121.565	-4.19363	1.01983e-05	0.000255302
Group A (Epithelial)	ENSG00000180914	OXTR	1526.36	-4.1935	5.47567e-13	4.7949e-11
Group A (Epithelial)	ENSG00000126010	GRPR	99.0992	-4.19254	0.000649504	0.00830916
Group A (Epithelial)	ENSG00000065621	GSTO2	885.787	-4.18933	1.40402e-27	4.85836e-25
Group A (Epithelial)	ENSG00000121310	ECHDC2	4445.52	-4.15064	2.01596e-27	6.6539e-25
Group A (Epithelial)	ENSG00000165905	GYLTL1B	885.538	-4.13918	2.67675e-07	9.88417e-06
Group A (Epithelial)	ENSG00000257042	RP11-993B23.3	35.9172	-4.13916	1.31653e-06	4.10048e-05
Group A (Epithelial)	ENSG00000136883	KIF12	957.366	-4.13159	9.5057e-08	3.91431e-06
Group A (Epithelial)	ENSG00000243649	CFB	326.683	-4.12998	1.43047e-11	1.06192e-09
Group A (Epithelial)	ENSG00000155066	PROM2	2621.68	-4.12737	1.17118e-16	1.44405e-14
Group A (Epithelial)	ENSG00000260877	RP11-211G23.2	39.9068	-4.12722	7.11509e-06	0.000185702
Group A (Epithelial)	ENSG00000211649	IGLV7-46	348.483	-4.12713	0.00273682	0.0255397
Group A (Epithelial)	ENSG00000167608	TMC4	2295.09	-4.12469	1.49867e-16	1.81652e-14
Group A (Epithelial)	ENSG00000118513	MYB	840.382	-4.12371	1.07071e-09	5.98206e-08
Group A (Epithelial)	ENSG00000104413	ESRP1	1256.68	-4.11764	7.32837e-06	0.000190804
Group A (Epithelial)	ENSG00000150054	MPP7	280.324	-4.11696	1.18005e-09	6.50815e-08
Group A (Epithelial)	ENSG00000167880	EVPL	600.462	-4.09686	7.26928e-10	4.1811e-08
Group A (Epithelial)	ENSG00000163864	NMNAT3	191.703	-4.08967	1.87736e-15	2.08689e-13
Group A (Epithelial)	ENSG00000123892	RAB38	237.385	-4.08831	1.1344e-09	6.30502e-08
Group A (Epithelial)	ENSG00000223350	IGLV9-49	54.0041	-4.0835	0.00089309	0.0107281
Group A (Epithelial)	ENSG00000165929	TC2N	1967.01	-4.08187	3.08817e-16	3.72211e-14
Group A (Epithelial)	ENSG00000211653	IGLV1-40	1252.65	-4.08026	0.000627497	0.00808319
Group A (Epithelial)	ENSG00000244437	IGKV3-15	740.169	-4.07674	0.00029852	0.00433612
Group A (Epithelial)	ENSG00000156738	MS4A1	346.245	-4.07526	9.49646e-05	0.00168539
Group A (Epithelial)	ENSG00000074527	NTN4	2710.45	-4.07271	3.85104e-07	1.36562e-05
Group A (Epithelial)	ENSG00000211898	IGHD	477.847	-4.06876	0.00288396	0.0265206
Group A (Epithelial)	ENSG00000135378	PRRG4	345.412	-4.06866	1.60192e-17	2.29117e-15
Group A (Epithelial)	ENSG00000111057	KRT18	7599.45	-4.06604	1.23695e-29	5.0071e-27
Group A (Epithelial)	ENSG00000180535	BHLHA15	112.463	-4.06359	0.000214442	0.00330981
Group A (Epithelial)	ENSG00000124171	PARD6B	231.09	-4.06035	1.34186e-09	7.34397e-08
Group A (Epithelial)	ENSG00000211663	IGLV3-19	601.341	-4.0377	1.44572e-05	0.00034501
Group A (Epithelial)	ENSG00000141668	CBLN2	808.796	-4.03532	0.00610867	0.0469228
Group A (Epithelial)	ENSG00000178750	STX19	82.4827	-4.03382	1.77218e-05	0.000412368
Group A (Epithelial)	ENSG00000266036	MIR3615	67.001	-4.02969	4.24571e-10	2.55864e-08
Group A (Epithelial)	ENSG00000231920	NEBL-AS1	28.1582	-4.02681	1.10262e-07	4.46333e-06
Group A (Epithelial)	ENSG00000211945	IGHV1-18	492.678	-4.019	0.00204328	0.0203512
Group A (Epithelial)	ENSG00000167644	C19orf33	153.011	-4.01049	3.99559e-08	1.74585e-06
Group A (Epithelial)	ENSG00000113494	PRLR	1930.31	-3.99379	1.86399e-05	0.000430464
Group A (Epithelial)	ENSG00000172927	MYEOV	136.769	-3.98611	9.09323e-11	6.13478e-09
Group A (Epithelial)	ENSG00000239855	IGKV1-6	139.412	-3.98489	0.000112053	0.00194026
Group A (Epithelial)	ENSG00000223648	IGHV3-64	34.6383	-3.98019	0.00577506	0.0448503
Group A (Epithelial)	ENSG00000138061	CYP1B1	1602.39	-3.97684	8.64436e-08	3.60032e-06
Group A (Epithelial)	ENSG00000076554	TPD52	1923.33	-3.96632	3.98671e-20	7.5691e-18
Group A (Epithelial)	ENSG00000124839	RAB17	837.619	-3.96553	7.74324e-19	1.26812e-16
Group A (Epithelial)	ENSG00000081277	PKP1	425.11	-3.96503	3.54946e-10	2.17572e-08
Group A (Epithelial)	ENSG00000255026	RP11-326C3.2	190.818	-3.9617	2.43311e-06	7.06359e-05
Group A (Epithelial)	ENSG00000166689	PLEKHA7	668.478	-3.95008	2.17285e-13	2.02679e-11
Group A (Epithelial)	ENSG00000162782	TDRD5	176.144	-3.94286	2.12162e-05	0.000478625
Group A (Epithelial)	ENSG00000174175	SELP	199.66	-3.94161	0.00254781	0.0240902
Group A (Epithelial)	ENSG00000211973	IGHV1-69	488.369	-3.93958	0.0015839	0.0166819
Group A (Epithelial)	ENSG00000132470	ITGB4	3152.35	-3.93833	7.3602e-09	3.58063e-07
Group A (Epithelial)	ENSG00000130487	KLHDC7B	265.039	-3.93414	1.19424e-07	4.78901e-06
Group A (Epithelial)	ENSG00000111907	TPD52L1	2510.72	-3.90283	7.1609e-10	4.12984e-08
Group A (Epithelial)	ENSG00000237807	RP11-400K9.4	121.699	-3.88835	0.000184643	0.00291489
Group A (Epithelial)	ENSG00000154027	AK5	1343	-3.88532	0.000134635	0.00226014
Group A (Epithelial)	ENSG00000105357	MYH14	1426.81	-3.87976	3.21552e-08	1.42716e-06
Group A (Epithelial)	ENSG00000189280	GJB5	86.4986	-3.85118	2.2269e-07	8.30884e-06
Group A (Epithelial)	ENSG00000211937	IGHV2-5	262.976	-3.83611	0.000509477	0.00682719
Group A (Epithelial)	ENSG00000244699	RP11-803B1.2	13.2611	-3.82994	0.00130156	0.0143346
Group A (Epithelial)	ENSG00000157303	SUSD3	685.195	-3.82114	2.33884e-07	8.71137e-06
Group A (Epithelial)	ENSG00000225523	IGKV6D-21	49.5854	-3.82	0.004897	0.0397654
Group A (Epithelial)	ENSG00000211648	IGLV1-47	443.721	-3.81993	0.000181593	0.0028752
Group A (Epithelial)	ENSG00000048462	TNFRSF17	139.212	-3.81878	0.000603193	0.00783822
Group A (Epithelial)	ENSG00000096696	DSP	5460.61	-3.80596	2.11408e-07	7.92926e-06
Group A (Epithelial)	ENSG00000226738	CTA-384D8.31	22.9667	-3.80593	0.00105272	0.0122214
Group A (Epithelial)	ENSG00000130176	CNN1	2271.16	-3.79522	1.00519e-07	4.1108e-06
Group A (Epithelial)	ENSG00000231826	AC016735.2	635.152	-3.78104	0.000515465	0.00689881
Group A (Epithelial)	ENSG00000198208	RPS6KL1	428.882	-3.76441	2.90068e-09	1.51274e-07
Group A (Epithelial)	ENSG00000058085	LAMC2	1404.44	-3.75872	7.13921e-19	1.17819e-16
Group A (Epithelial)	ENSG00000126460	PRRG2	356.289	-3.75717	1.76626e-11	1.29329e-09
Group A (Epithelial)	ENSG00000134317	GRHL1	1360.44	-3.74895	1.25799e-05	0.000307086
Group A (Epithelial)	ENSG00000211970	IGHV4-61	80.5583	-3.71314	0.0061456	0.0470548
Group A (Epithelial)	ENSG00000213886	UBD	164.429	-3.70851	0.00064923	0.00830916
Group A (Epithelial)	ENSG00000205517	RGL3	549.422	-3.70651	1.00907e-13	9.84027e-12
Group A (Epithelial)	ENSG00000205002	AARD	283.131	-3.70418	3.24954e-07	1.17366e-05
Group A (Epithelial)	ENSG00000165140	FBP1	843.873	-3.70106	1.57571e-25	4.69518e-23
Group A (Epithelial)	ENSG00000211962	IGHV1-46	312.925	-3.67485	0.0042033	0.0353499
Group A (Epithelial)	ENSG00000168350	DEGS2	509.851	-3.67307	5.0274e-07	1.72297e-05
Group A (Epithelial)	ENSG00000223401	RP11-211G3.2	32.0519	-3.67085	2.55306e-05	0.000558912
Group A (Epithelial)	ENSG00000142515	KLK3	433.127	-3.6688	0.000612706	0.007933
Group A (Epithelial)	ENSG00000120471	TP53AIP1	314.1	-3.6641	2.83128e-08	1.27342e-06
Group A (Epithelial)	ENSG00000244731	C4A	1127.41	-3.65576	1.33122e-05	0.000321621
Group A (Epithelial)	ENSG00000141934	PPAP2C	2064.51	-3.64938	5.08828e-10	3.00727e-08
Group A (Epithelial)	ENSG00000118242	MREG	450.097	-3.63952	2.83311e-10	1.77724e-08
Group A (Epithelial)	ENSG00000007062	PROM1	1653.09	-3.63758	0.000432357	0.00594033
Group A (Epithelial)	ENSG00000211660	IGLV2-23	1232.92	-3.63152	0.00111931	0.0127326
Group A (Epithelial)	ENSG00000112379	KIAA1244	626.681	-3.6235	6.87276e-07	2.27544e-05
Group A (Epithelial)	ENSG00000101443	WFDC2	1171.46	-3.61716	4.52398e-10	2.70355e-08
Group A (Epithelial)	ENSG00000166816	LDHD	209.127	-3.60545	3.46131e-07	1.23972e-05
Group A (Epithelial)	ENSG00000203499	FAM83H-AS1	581.728	-3.60406	2.63354e-10	1.65689e-08
Group A (Epithelial)	ENSG00000118849	RARRES1	956.065	-3.59886	9.87022e-06	0.000247958
Group A (Epithelial)	ENSG00000144681	STAC	192.697	-3.59116	4.90084e-21	1.01706e-18
Group A (Epithelial)	ENSG00000189223	PAX8-AS1	566.164	-3.5906	0.000119687	0.00205586
Group A (Epithelial)	ENSG00000128422	KRT17	722.423	-3.58859	4.10544e-05	0.000835655
Group A (Epithelial)	ENSG00000132623	ANKEF1	202.108	-3.58654	9.1442e-08	3.77777e-06
Group A (Epithelial)	ENSG00000211959	IGHV4-39	615.665	-3.58435	0.00520851	0.0415557
Group A (Epithelial)	ENSG00000273045	C2ORF15	89.8528	-3.57901	5.42275e-16	6.32281e-14
Group A (Epithelial)	ENSG00000091831	ESR1	1056.74	-3.57153	3.5563e-05	0.000737168
Group A (Epithelial)	ENSG00000177106	EPS8L2	3355.2	-3.56741	2.59679e-07	9.62203e-06
Group A (Epithelial)	ENSG00000224041	IGKV3D-15	100.915	-3.56701	0.00444471	0.0368315
Group A (Epithelial)	ENSG00000168079	SCARA5	1501.88	-3.55699	0.00100641	0.0118116
Group A (Epithelial)	ENSG00000137975	CLCA2	201.448	-3.55418	3.98334e-07	1.40557e-05
Group A (Epithelial)	ENSG00000245648	RP11-277P12.20	380.256	-3.54319	0.000522625	0.00697722
Group A (Epithelial)	ENSG00000109062	SLC9A3R1	4964.46	-3.53363	1.69882e-09	9.06631e-08
Group A (Epithelial)	ENSG00000253522	MIR146A	225.08	-3.5326	0.000155556	0.00253787
Group A (Epithelial)	ENSG00000225472	RP11-120J1.1	66.4567	-3.53111	0.00106868	0.0123199
Group A (Epithelial)	ENSG00000254333	CTC-367J11.1	28.1059	-3.52496	9.61439e-06	0.000242667
Group A (Epithelial)	ENSG00000271288	IGHV1OR15-3	33.2965	-3.51565	0.00525124	0.0417846
Group A (Epithelial)	ENSG00000113739	STC2	6450.86	-3.51552	3.16162e-06	8.9015e-05
Group A (Epithelial)	ENSG00000111404	RERGL	103.866	-3.50174	0.00151382	0.016158
Group A (Epithelial)	ENSG00000187017	ESPN	547.514	-3.5015	2.13027e-08	9.72398e-07
Group A (Epithelial)	ENSG00000154639	CXADR	517.908	-3.50098	1.57672e-07	6.09496e-06
Group A (Epithelial)	ENSG00000181392	SYNE4	615.307	-3.4913	6.0371e-15	6.34902e-13
Group A (Epithelial)	ENSG00000125144	MT1G	180.709	-3.47365	9.06302e-06	0.000230104
Group A (Epithelial)	ENSG00000178078	STAP2	1592.62	-3.45726	3.20384e-07	1.15911e-05
Group A (Epithelial)	ENSG00000211933	IGHV6-1	249.661	-3.43913	0.00062807	0.00808319
Group A (Epithelial)	ENSG00000003249	DBNDD1	763.154	-3.4329	2.5508e-06	7.33577e-05
Group A (Epithelial)	ENSG00000154553	PDLIM3	679.096	-3.42863	2.30818e-08	1.04915e-06
Group A (Epithelial)	ENSG00000249096	RP11-290F5.1	114.678	-3.42525	0.000856862	0.0103567
Group A (Epithelial)	ENSG00000261572	RP11-384L8.1	102.231	-3.42339	0.000123844	0.00211788
Group A (Epithelial)	ENSG00000156804	FBXO32	3129.22	-3.42215	1.61324e-20	3.11805e-18
Group A (Epithelial)	ENSG00000221743	Z95152.1	26.5305	-3.42189	3.35633e-06	9.33939e-05
Group A (Epithelial)	ENSG00000163141	BNIPL	554.54	-3.41952	6.23267e-07	2.08931e-05
Group A (Epithelial)	ENSG00000167487	KLHL26	281.788	-3.41925	3.95201e-33	1.88415e-30
Group A (Epithelial)	ENSG00000211640	IGLV6-57	975.727	-3.41742	0.00136687	0.0148933
Group A (Epithelial)	ENSG00000242534	IGKV2D-28	55.5538	-3.41334	0.00229368	0.0223067
Group A (Epithelial)	ENSG00000141744	PNMT	269.662	-3.41258	0.00427088	0.0357887
Group A (Epithelial)	ENSG00000163121	NEURL3	241.287	-3.40693	0.000277044	0.00407661
Group A (Epithelial)	ENSG00000243290	IGKV1-12	362.856	-3.40497	0.00544324	0.0429178
Group A (Epithelial)	ENSG00000125731	SH2D3A	541.139	-3.39353	4.22737e-18	6.2982e-16
Group A (Epithelial)	ENSG00000170323	FABP4	1401.81	-3.39344	0.000607228	0.00787634
Group A (Epithelial)	ENSG00000197822	OCLN	257.483	-3.39201	1.48994e-12	1.23896e-10
Group A (Epithelial)	ENSG00000232124	AP001057.1	76.1039	-3.38438	1.99112e-05	0.000453959
Group A (Epithelial)	ENSG00000113396	SLC27A6	247.85	-3.3679	1.07895e-16	1.36164e-14
Group A (Epithelial)	ENSG00000159247	TUBBP5	155.837	-3.36398	4.35483e-06	0.000118715
Group A (Epithelial)	ENSG00000189221	MAOA	867.557	-3.35445	7.83576e-06	0.000202334
Group A (Epithelial)	ENSG00000188505	NCCRP1	112.047	-3.34265	0.00107423	0.0123574
Group A (Epithelial)	ENSG00000130045	NXNL2	100.741	-3.33475	0.00156282	0.0165227
Group A (Epithelial)	ENSG00000184307	ZDHHC23	450.368	-3.33042	3.70494e-18	5.55844e-16
Group A (Epithelial)	ENSG00000261183	RP11-532F12.5	522.866	-3.31769	1.00821e-12	8.58339e-11
Group A (Epithelial)	ENSG00000104368	PLAT	5611.92	-3.31662	7.69907e-06	0.000199488
Group A (Epithelial)	ENSG00000175318	GRAMD2	429.732	-3.31134	5.65671e-06	0.000150383
Group A (Epithelial)	ENSG00000075643	MOCOS	342.2	-3.31058	1.9245e-14	1.98501e-12
Group A (Epithelial)	ENSG00000251546	IGKV1D-39	104.287	-3.30385	0.00202557	0.0202075
Group A (Epithelial)	ENSG00000131401	NAPSB	763.457	-3.29903	1.21737e-06	3.82394e-05
Group A (Epithelial)	ENSG00000261857	MIA	337.864	-3.29315	0.000944617	0.0112276
Group A (Epithelial)	ENSG00000177455	CD19	109.048	-3.2897	0.00168417	0.0174889
Group A (Epithelial)	ENSG00000070731	ST6GALNAC2	808.054	-3.28843	1.12312e-10	7.43688e-09
Group A (Epithelial)	ENSG00000180139	ACTA2-AS1	760.98	-3.28597	5.70183e-10	3.34227e-08
Group A (Epithelial)	ENSG00000149527	PLCH2	580.312	-3.27792	5.46391e-10	3.22041e-08
Group A (Epithelial)	ENSG00000046604	DSG2	1720.44	-3.27198	8.92034e-06	0.000227288
Group A (Epithelial)	ENSG00000100031	GGT1	1353.35	-3.27149	4.4481e-05	0.000892699
Group A (Epithelial)	ENSG00000167614	TTYH1	759.347	-3.27011	2.62319e-05	0.00057193
Group A (Epithelial)	ENSG00000105369	CD79A	371.96	-3.26823	0.00065329	0.00834266
Group A (Epithelial)	ENSG00000149573	MPZL2	726.504	-3.26774	4.85798e-21	1.01706e-18
Group A (Epithelial)	ENSG00000170476	MZB1	1048.45	-3.2663	0.00069339	0.00875574
Group A (Epithelial)	ENSG00000163879	DNALI1	886.027	-3.25985	1.56043e-06	4.72847e-05
Group A (Epithelial)	ENSG00000137699	TRIM29	2230.74	-3.25465	2.93045e-08	1.31527e-06
Group A (Epithelial)	ENSG00000073350	LLGL2	1473	-3.25419	3.25315e-22	7.2701e-20
Group A (Epithelial)	ENSG00000113645	WWC1	1836.72	-3.25198	1.28467e-07	5.1134e-06
Group A (Epithelial)	ENSG00000110777	POU2AF1	526.202	-3.25023	5.26225e-05	0.00102726
Group A (Epithelial)	ENSG00000099769	IGFALS	127.387	-3.24932	3.0504e-06	8.63369e-05
Group A (Epithelial)	ENSG00000177508	IRX3	3962.76	-3.24732	1.24935e-19	2.27149e-17
Group A (Epithelial)	ENSG00000175315	CST6	26.7146	-3.2466	1.80579e-05	0.00041928
Group A (Epithelial)	ENSG00000102934	PLLP	426.133	-3.24496	2.01257e-11	1.46365e-09
Group A (Epithelial)	ENSG00000106789	CORO2A	283.144	-3.23489	6.43593e-21	1.31501e-18
Group A (Epithelial)	ENSG00000166979	EVA1C	763.657	-3.23268	1.26293e-10	8.31135e-09
Group A (Epithelial)	ENSG00000165272	AQP3	1177.5	-3.2044	6.6852e-05	0.001257
Group A (Epithelial)	ENSG00000129455	KLK8	147.554	-3.20014	0.000810503	0.00989672
Group A (Epithelial)	ENSG00000154556	SORBS2	1390.58	-3.19426	4.28751e-05	0.000866141
Group A (Epithelial)	ENSG00000175356	SCUBE2	4153.99	-3.18733	0.000250288	0.00376125
Group A (Epithelial)	ENSG00000141198	TOM1L1	722.653	-3.18109	8.17695e-06	0.000210346
Group A (Epithelial)	ENSG00000165092	ALDH1A1	1425.87	-3.17471	0.000625272	0.00806165
Group A (Epithelial)	ENSG00000197249	SERPINA1	3543.38	-3.17078	0.00023297	0.00352976
Group A (Epithelial)	ENSG00000225556	C2CD4D	81.1298	-3.16999	5.17902e-07	1.76647e-05
Group A (Epithelial)	ENSG00000198133	TMEM229B	804.062	-3.16637	2.41274e-06	7.01474e-05
Group A (Epithelial)	ENSG00000166342	NETO1	196.06	-3.16451	0.0043979	0.0365433
Group A (Epithelial)	ENSG00000104490	NCALD	2558.46	-3.16368	1.45396e-06	4.43716e-05
Group A (Epithelial)	ENSG00000134215	VAV3	1511.67	-3.16043	5.84544e-14	5.83293e-12
Group A (Epithelial)	ENSG00000196668	LINC00173	211.691	-3.158	0.00230052	0.0223125
Group A (Epithelial)	ENSG00000177791	MYOZ1	132.783	-3.15498	1.83823e-05	0.00042589
Group A (Epithelial)	ENSG00000131037	EPS8L1	1512.68	-3.15458	3.58998e-05	0.000743374
Group A (Epithelial)	ENSG00000197261	C6orf141	308.204	-3.15249	1.57468e-07	6.09496e-06
Group A (Epithelial)	ENSG00000185101	ANO9	691.92	-3.15017	1.11984e-13	1.0871e-11
Group A (Epithelial)	ENSG00000117013	KCNQ4	159.825	-3.14242	1.1279e-05	0.000278779
Group A (Epithelial)	ENSG00000134830	C5AR2	329.397	-3.14219	1.13005e-05	0.000278989
Group A (Epithelial)	ENSG00000099958	DERL3	1071.89	-3.13699	0.000519715	0.0069427
Group A (Epithelial)	ENSG00000171224	C10orf35	232.994	-3.12866	1.50687e-06	4.57908e-05
Group A (Epithelial)	ENSG00000164078	MST1R	406.609	-3.12599	3.66021e-08	1.60585e-06
Group A (Epithelial)	ENSG00000124466	LYPD3	649.645	-3.12377	3.67051e-07	1.30592e-05
Group A (Epithelial)	ENSG00000112796	ENPP5	743.497	-3.11345	8.66408e-05	0.00155939
Group A (Epithelial)	ENSG00000204128	C2orf72	344.041	-3.10521	0.00023597	0.00356765
Group A (Epithelial)	ENSG00000126878	AIF1L	3792.66	-3.10461	0.000150304	0.00246908
Group A (Epithelial)	ENSG00000143036	SLC44A3	359.671	-3.09715	2.26436e-13	2.10301e-11
Group A (Epithelial)	ENSG00000168421	RHOH	438.711	-3.09508	1.36617e-06	4.22332e-05
Group A (Epithelial)	ENSG00000161249	DMKN	1120.21	-3.08849	8.22622e-17	1.07348e-14
Group A (Epithelial)	ENSG00000154269	ENPP3	167.148	-3.08612	0.000534903	0.00711898
Group A (Epithelial)	ENSG00000178935	ZNF552	924.538	-3.08519	1.61844e-09	8.74611e-08
Group A (Epithelial)	ENSG00000116661	FBXO2	498.615	-3.07637	2.04322e-06	6.02134e-05
Group A (Epithelial)	ENSG00000184515	BEX5	140.305	-3.07167	2.07892e-06	6.10976e-05
Group A (Epithelial)	ENSG00000132465	IGJ	11143.9	-3.06769	0.00489122	0.0397335
Group A (Epithelial)	ENSG00000230953	RP4-631H13.6	12.8975	-3.04105	0.00170706	0.0176838
Group A (Epithelial)	ENSG00000163814	CDCP1	547.734	-3.01696	2.5077e-11	1.80538e-09
Group A (Epithelial)	ENSG00000171219	CDC42BPG	1373.8	-3.01051	9.18935e-20	1.68503e-17
Group A (Epithelial)	ENSG00000134709	HOOK1	547.796	-2.98387	3.99188e-09	2.03425e-07
Group A (Epithelial)	ENSG00000176842	IRX5	1721.18	-2.98178	2.0835e-05	0.00047201
Group A (Epithelial)	ENSG00000120875	DUSP4	2934.62	-2.97388	1.77771e-05	0.000413207
Group A (Epithelial)	ENSG00000006210	CX3CL1	4371.58	-2.97375	2.05975e-12	1.68664e-10
Group A (Epithelial)	ENSG00000167964	RAB26	219.506	-2.97022	1.33905e-07	5.29059e-06
Group A (Epithelial)	ENSG00000115255	REEP6	1003.95	-2.94524	1.98588e-09	1.05198e-07
Group A (Epithelial)	ENSG00000121895	TMEM156	101.683	-2.94402	2.22008e-05	0.000497697
Group A (Epithelial)	ENSG00000076944	STXBP2	1336.02	-2.93079	5.32517e-19	8.8563e-17
Group A (Epithelial)	ENSG00000240204	SMKR1	63.9016	-2.92242	0.000132717	0.00223143
Group A (Epithelial)	ENSG00000178538	CA8	370.126	-2.92218	0.000735938	0.00915836
Group A (Epithelial)	ENSG00000120885	CLU	16086.3	-2.92095	8.84565e-05	0.00158674
Group A (Epithelial)	ENSG00000166920	C15orf48	243.792	-2.92036	0.0017519	0.0180699
Group A (Epithelial)	ENSG00000118985	ELL2	1580.24	-2.91805	1.96878e-06	5.84208e-05
Group A (Epithelial)	ENSG00000141655	TNFRSF11A	490.996	-2.91776	0.000234519	0.00354822
Group A (Epithelial)	ENSG00000205336	GPR56	3088.19	-2.91535	7.55417e-07	2.48189e-05
Group A (Epithelial)	ENSG00000133519	ZDHHC8P1	121.403	-2.899	0.00367792	0.0318555
Group A (Epithelial)	ENSG00000226833	AC097724.3	116.736	-2.89669	0.000619279	0.00800669
Group A (Epithelial)	ENSG00000163631	ALB	169.201	-2.89538	0.00660532	0.049723
Group A (Epithelial)	ENSG00000112378	PERP	3887.33	-2.87257	1.00557e-07	4.1108e-06
Group A (Epithelial)	ENSG00000137033	IL33	1120.51	-2.87151	6.25671e-05	0.00118684
Group A (Epithelial)	ENSG00000168062	BATF2	245.356	-2.86967	6.78252e-05	0.00127085
Group A (Epithelial)	ENSG00000129451	KLK10	487.345	-2.86735	0.000155938	0.00254024
Group A (Epithelial)	ENSG00000203797	DDO	143.976	-2.86592	1.47505e-10	9.5896e-09
Group A (Epithelial)	ENSG00000165071	TMEM71	268.824	-2.86572	1.04025e-07	4.24286e-06
Group A (Epithelial)	ENSG00000196684	HSH2D	372.402	-2.85943	2.92531e-07	1.0727e-05
Group A (Epithelial)	ENSG00000205890	RP11-473M20.5	124.58	-2.85333	8.63996e-07	2.80426e-05
Group A (Epithelial)	ENSG00000104881	PPP1R13L	1385.67	-2.85178	6.40617e-10	3.73473e-08
Group A (Epithelial)	ENSG00000211895	IGHA1	33720	-2.84995	0.00376836	0.0323904
Group A (Epithelial)	ENSG00000188747	NOXA1	1148.45	-2.84884	7.99947e-07	2.61218e-05
Group A (Epithelial)	ENSG00000023445	BIRC3	792.244	-2.84407	0.0001365	0.0022822
Group A (Epithelial)	ENSG00000255145	RP11-60I3.5	22.4021	-2.84395	5.44038e-05	0.00105436
Group A (Epithelial)	ENSG00000133321	RARRES3	2516.2	-2.84047	9.11643e-10	5.13387e-08
Group A (Epithelial)	ENSG00000130762	ARHGEF16	750.438	-2.84028	1.94625e-11	1.42023e-09
Group A (Epithelial)	ENSG00000145936	KCNMB1	648.377	-2.833	6.07419e-05	0.00115631
Group A (Epithelial)	ENSG00000114812	VIPR1	1040.81	-2.82819	0.000566425	0.00746443
Group A (Epithelial)	ENSG00000267530	AC006273.5	32.7685	-2.82191	0.000108149	0.00188484
Group A (Epithelial)	ENSG00000104267	CA2	732.601	-2.82142	4.93888e-08	2.12768e-06
Group A (Epithelial)	ENSG00000026751	SLAMF7	925.064	-2.81763	0.00129683	0.0143045
Group A (Epithelial)	ENSG00000164879	CA3	132.353	-2.81661	0.00169051	0.0175378
Group A (Epithelial)	ENSG00000064270	ATP2C2	315.447	-2.81597	4.33068e-06	0.000118357
Group A (Epithelial)	ENSG00000157404	KIT	4034.88	-2.8095	9.63247e-05	0.00170367
Group A (Epithelial)	ENSG00000101213	PTK6	244.389	-2.80594	1.29374e-05	0.000314252
Group A (Epithelial)	ENSG00000115107	STEAP3	1831.69	-2.79519	0.000382234	0.00532151
Group A (Epithelial)	ENSG00000102445	KIAA0226L	217.384	-2.79486	1.91631e-06	5.71007e-05
Group A (Epithelial)	ENSG00000156675	RAB11FIP1	2676.99	-2.78795	1.6719e-10	1.07714e-08
Group A (Epithelial)	ENSG00000100033	PRODH	431.463	-2.78758	4.84269e-05	0.000959326
Group A (Epithelial)	ENSG00000188522	FAM83G	328.955	-2.78748	2.28429e-13	2.11238e-11
Group A (Epithelial)	ENSG00000139055	ERP27	179.527	-2.78649	0.000674198	0.00854356
Group A (Epithelial)	ENSG00000166428	PLD4	379.516	-2.77613	2.02995e-06	6.00696e-05
Group A (Epithelial)	ENSG00000100784	RPS6KA5	297.901	-2.77248	8.1774e-08	3.42652e-06
Group A (Epithelial)	ENSG00000174640	SLCO2A1	585.042	-2.76848	0.00212574	0.0210067
Group A (Epithelial)	ENSG00000173156	RHOD	1042.25	-2.76006	2.57377e-05	0.000561726
Group A (Epithelial)	ENSG00000270107	CTD-2306M10.1	55.1999	-2.75701	0.00399963	0.0340508
Group A (Epithelial)	ENSG00000165591	FAAH2	192.395	-2.74884	1.09465e-10	7.2708e-09
Group A (Epithelial)	ENSG00000156711	MAPK13	1018.41	-2.74864	8.0219e-14	7.93096e-12
Group A (Epithelial)	ENSG00000180229	HERC2P3	437.254	-2.74553	3.75865e-05	0.000773878
Group A (Epithelial)	ENSG00000214733	RP11-429J17.8	54.5501	-2.73698	0.000328437	0.00469753
Group A (Epithelial)	ENSG00000118640	VAMP8	2925.31	-2.73345	7.12804e-23	1.68049e-20
Group A (Epithelial)	ENSG00000134061	CD180	742.692	-2.72435	0.000329776	0.00471039
Group A (Epithelial)	ENSG00000128262	POM121L9P	335.89	-2.71595	0.000220681	0.00337696
Group A (Epithelial)	ENSG00000237476	XXbac-B135H6.15	47.9456	-2.71476	1.27869e-11	9.52539e-10
Group A (Epithelial)	ENSG00000217442	SYCE3	24.9694	-2.71428	0.000215197	0.00331432
Group A (Epithelial)	ENSG00000112761	WISP3	130.155	-2.70497	4.39511e-07	1.53571e-05
Group A (Epithelial)	ENSG00000004468	CD38	380.522	-2.70262	0.00329281	0.0293128
Group A (Epithelial)	ENSG00000258534	CTD-2134A5.4	22.7812	-2.69828	0.00149522	0.0160152
Group A (Epithelial)	ENSG00000179862	CITED4	2874.45	-2.69391	1.43902e-07	5.644e-06
Group A (Epithelial)	ENSG00000167653	PSCA	76.6683	-2.69058	0.000319709	0.00460029
Group A (Epithelial)	ENSG00000121552	CSTA	477.764	-2.69051	2.05905e-13	1.92903e-11
Group A (Epithelial)	ENSG00000197361	FBXL22	97.3719	-2.6793	9.52754e-05	0.0016865
Group A (Epithelial)	ENSG00000095203	EPB41L4B	946.292	-2.67632	3.38501e-05	0.000707817
Group A (Epithelial)	ENSG00000120262	CCDC170	343.796	-2.67396	0.000826585	0.0100636
Group A (Epithelial)	ENSG00000143126	CELSR2	1858.43	-2.66353	1.99221e-08	9.19157e-07
Group A (Epithelial)	ENSG00000187583	PLEKHN1	163.87	-2.66333	1.69347e-09	9.06029e-08
Group A (Epithelial)	ENSG00000137393	RNF144B	1422.8	-2.65706	3.45425e-07	1.23925e-05
Group A (Epithelial)	ENSG00000136514	RTP4	361.055	-2.64989	1.3795e-05	0.00033142
Group A (Epithelial)	ENSG00000172403	SYNPO2	978.805	-2.64481	7.83925e-05	0.00143237
Group A (Epithelial)	ENSG00000163110	PDLIM5	2359.58	-2.63901	9.10469e-08	3.77089e-06
Group A (Epithelial)	ENSG00000107796	ACTA2	18002.1	-2.63793	6.44252e-07	2.15293e-05
Group A (Epithelial)	ENSG00000156127	BATF	413.983	-2.62929	3.08853e-09	1.59282e-07
Group A (Epithelial)	ENSG00000100219	XBP1	19550.4	-2.62926	2.73285e-19	4.72827e-17
Group A (Epithelial)	ENSG00000213214	ARHGEF35	124.847	-2.62571	4.62798e-05	0.000923615
Group A (Epithelial)	ENSG00000148053	NTRK2	4615.34	-2.62125	0.000486487	0.00654364
Group A (Epithelial)	ENSG00000167711	SERPINF2	466.042	-2.61465	1.34887e-07	5.31959e-06
Group A (Epithelial)	ENSG00000235241	RP11-108M9.5	63.0901	-2.61376	1.84524e-07	6.98196e-06
Group A (Epithelial)	ENSG00000152766	ANKRD22	106.063	-2.60665	3.33855e-05	0.000698783
Group A (Epithelial)	ENSG00000113205	PCDHB3	153.452	-2.60034	0.000667021	0.00847765
Group A (Epithelial)	ENSG00000183111	ARHGEF37	1201.01	-2.59951	3.45207e-05	0.000718339
Group A (Epithelial)	ENSG00000238105	GOLGA2P5	738.011	-2.59198	1.84004e-07	6.97459e-06
Group A (Epithelial)	ENSG00000142675	CNKSR1	849.204	-2.59063	1.43797e-06	4.39714e-05
Group A (Epithelial)	ENSG00000183778	B3GALT5	563.261	-2.58627	0.00115616	0.0130755
Group A (Epithelial)	ENSG00000139211	AMIGO2	1458.92	-2.57328	4.64543e-05	0.000926237
Group A (Epithelial)	ENSG00000177283	FZD8	750.911	-2.57262	1.32698e-06	4.12594e-05
Group A (Epithelial)	ENSG00000105699	LSR	2014.41	-2.57167	0.000133191	0.00223766
Group A (Epithelial)	ENSG00000176920	FUT2	249.834	-2.56905	0.00177885	0.0182951
Group A (Epithelial)	ENSG00000142949	PTPRF	8349.83	-2.56578	6.98957e-10	4.05282e-08
Group A (Epithelial)	ENSG00000050628	PTGER3	758.243	-2.56377	0.000145374	0.00240096
Group A (Epithelial)	ENSG00000230839	RP5-968J1.1	20.64	-2.56194	0.00269204	0.0252205
Group A (Epithelial)	ENSG00000112812	PRSS16	461.439	-2.55993	0.00599919	0.0462475
Group A (Epithelial)	ENSG00000003096	KLHL13	926.038	-2.55971	1.13309e-13	1.09501e-11
Group A (Epithelial)	ENSG00000042980	ADAM28	605.969	-2.55192	7.06167e-06	0.000184757
Group A (Epithelial)	ENSG00000189120	SP6	671.477	-2.55089	0.00017944	0.00285164
Group A (Epithelial)	ENSG00000070190	DAPP1	283.561	-2.54917	9.92901e-05	0.00175035
Group A (Epithelial)	ENSG00000110169	HPX	899.017	-2.54557	0.00248555	0.0236894
Group A (Epithelial)	ENSG00000013297	CLDN11	583.042	-2.54249	0.000140256	0.00233259
Group A (Epithelial)	ENSG00000154760	SLFN13	824.711	-2.53791	2.33279e-12	1.89575e-10
Group A (Epithelial)	ENSG00000196208	GREB1	2225.44	-2.53741	7.31381e-06	0.000190657
Group A (Epithelial)	ENSG00000131941	RHPN2	627.821	-2.52944	1.95784e-06	5.81766e-05
Group A (Epithelial)	ENSG00000166394	CYB5R2	670.139	-2.52906	6.73721e-06	0.000176699
Group A (Epithelial)	ENSG00000099849	RASSF7	1365.15	-2.51708	2.16992e-09	1.14382e-07
Group A (Epithelial)	ENSG00000136944	LMX1B	672.496	-2.51364	1.45306e-07	5.68866e-06
Group A (Epithelial)	ENSG00000072858	SIDT1	526.912	-2.5128	1.28792e-06	4.02422e-05
Group A (Epithelial)	ENSG00000233695	GAS6-AS1	42.5643	-2.50551	0.00232588	0.0224975
Group A (Epithelial)	ENSG00000138678	AGPAT9	191.004	-2.50505	2.71614e-07	1.00124e-05
Group A (Epithelial)	ENSG00000230061	AP001065.2	114.707	-2.50431	0.000108255	0.00188515
Group A (Epithelial)	ENSG00000109667	SLC2A9	492.889	-2.50243	0.00152155	0.0162163
Group A (Epithelial)	ENSG00000116990	MYCL	201.256	-2.50238	1.85784e-12	1.53301e-10
Group A (Epithelial)	ENSG00000134668	SPOCD1	252.825	-2.50204	0.00368229	0.0318677
Group A (Epithelial)	ENSG00000182107	TMEM30B	681.881	-2.49067	3.40143e-05	0.000710098
Group A (Epithelial)	ENSG00000137225	CAPN11	568.188	-2.48629	1.00114e-07	4.1108e-06
Group A (Epithelial)	ENSG00000162522	KIAA1522	4325.08	-2.47828	9.67986e-11	6.51008e-09
Group A (Epithelial)	ENSG00000081818	PCDHB4	169.31	-2.47779	0.000157704	0.00255929
Group A (Epithelial)	ENSG00000204385	SLC44A4	563.494	-2.477	0.000861014	0.0103893
Group A (Epithelial)	ENSG00000158806	NPM2	114.213	-2.47316	1.8193e-05	0.00042196
Group A (Epithelial)	ENSG00000182253	SYNM	3594.63	-2.47313	3.16706e-06	8.90514e-05
Group A (Epithelial)	ENSG00000235280	MCF2L-AS1	102.507	-2.46836	0.00399754	0.0340465
Group A (Epithelial)	ENSG00000139194	RBP5	401.575	-2.46764	0.00260926	0.0245499
Group A (Epithelial)	ENSG00000198947	DMD	1021.52	-2.46037	0.0029978	0.0273099
Group A (Epithelial)	ENSG00000185664	PMEL	161.98	-2.44916	0.000974946	0.0115052
Group A (Epithelial)	ENSG00000165959	CLMN	1315.08	-2.44611	2.71803e-15	2.96003e-13
Group A (Epithelial)	ENSG00000132849	INADL	1672.19	-2.43986	1.57843e-12	1.30748e-10
Group A (Epithelial)	ENSG00000162817	C1orf115	1580.54	-2.43855	8.86273e-05	0.00158848
Group A (Epithelial)	ENSG00000078114	NEBL	1924.96	-2.43553	1.42417e-06	4.37111e-05
Group A (Epithelial)	ENSG00000177989	ODF3B	1576.04	-2.43548	1.30666e-07	5.19131e-06
Group A (Epithelial)	ENSG00000173890	GPR160	402.42	-2.43317	1.65784e-06	4.9814e-05
Group A (Epithelial)	ENSG00000162777	DENND2D	1020.93	-2.42955	5.11723e-14	5.13015e-12
Group A (Epithelial)	ENSG00000115641	FHL2	2448.83	-2.419	8.02112e-06	0.000206585
Group A (Epithelial)	ENSG00000224739	AC016735.1	35.0725	-2.4184	0.0058791	0.0455508
Group A (Epithelial)	ENSG00000006071	ABCC8	362.42	-2.41724	0.000547363	0.00725698
Group A (Epithelial)	ENSG00000109107	ALDOC	847.57	-2.41687	2.10083e-08	9.6306e-07
Group A (Epithelial)	ENSG00000160188	RSPH1	187.045	-2.41475	3.19385e-05	0.000671114
Group A (Epithelial)	ENSG00000101276	SLC52A3	173.719	-2.41356	0.000360094	0.00505262
Group A (Epithelial)	ENSG00000150540	HNMT	1556.28	-2.41315	3.62235e-07	1.29093e-05
Group A (Epithelial)	ENSG00000243926	TIPARP-AS1	51.1782	-2.40539	0.000223227	0.00340619
Group A (Epithelial)	ENSG00000154262	ABCA6	647.381	-2.40395	0.00324973	0.0290378
Group A (Epithelial)	ENSG00000138101	DTNB	1408.9	-2.40387	2.14745e-05	0.000483436
Group A (Epithelial)	ENSG00000095970	TREM2	668.864	-2.39634	1.49901e-05	0.000356142
Group A (Epithelial)	ENSG00000254682	RP11-660L16.2	85.0685	-2.39609	2.96553e-05	0.000628681
Group A (Epithelial)	ENSG00000115339	GALNT3	843.868	-2.39494	4.35522e-10	2.61728e-08
Group A (Epithelial)	ENSG00000172425	TTC36	101.58	-2.39447	1.4388e-06	4.39714e-05
Group A (Epithelial)	ENSG00000154310	TNIK	450.818	-2.39343	7.94181e-06	0.000204788
Group A (Epithelial)	ENSG00000167861	HID1	2327.85	-2.39332	0.000110555	0.00192052
Group A (Epithelial)	ENSG00000232810	TNF	68.3559	-2.39027	0.00282228	0.0261029
Group A (Epithelial)	ENSG00000161798	AQP5	671.543	-2.38618	4.46234e-05	0.00089472
Group A (Epithelial)	ENSG00000141527	CARD14	310.032	-2.38495	1.95937e-09	1.0405e-07
Group A (Epithelial)	ENSG00000103044	HAS3	198.056	-2.38477	6.73448e-05	0.00126295
Group A (Epithelial)	ENSG00000156049	GNA14	198.532	-2.38326	0.000483964	0.00651814
Group A (Epithelial)	ENSG00000206549	PRSS50	217.462	-2.38299	0.00530473	0.0420886
Group A (Epithelial)	ENSG00000253978	CTB-178M22.2	26.0533	-2.38239	0.00477986	0.0389321
Group A (Epithelial)	ENSG00000249602	RP11-98D18.3	25.127	-2.37612	6.52469e-05	0.001229
Group A (Epithelial)	ENSG00000053747	LAMA3	2105.75	-2.37352	1.28277e-10	8.4161e-09
Group A (Epithelial)	ENSG00000161929	SCIMP	226.263	-2.3721	0.000507503	0.00680498
Group A (Epithelial)	ENSG00000166922	SCG5	995.044	-2.3698	0.00549461	0.0432116
Group A (Epithelial)	ENSG00000269640	CTD-2521M24.9	212.768	-2.36774	1.12115e-05	0.00027743
Group A (Epithelial)	ENSG00000181751	C5orf30	600.14	-2.36232	0.00181886	0.0185818
Group A (Epithelial)	ENSG00000175857	GAPT	125.776	-2.36002	0.00187807	0.0190057
Group A (Epithelial)	ENSG00000179344	HLA-DQB1	3719.99	-2.35747	0.000156258	0.00254158
Group A (Epithelial)	ENSG00000135094	SDS	188.668	-2.35415	0.000101991	0.0017906
Group A (Epithelial)	ENSG00000141750	STAC2	2128.78	-2.35135	5.18084e-05	0.00101414
Group A (Epithelial)	ENSG00000225492	GBP1P1	236.567	-2.35079	0.00359111	0.0314293
Group A (Epithelial)	ENSG00000102547	CAB39L	1036.56	-2.35064	1.46323e-05	0.000348802
Group A (Epithelial)	ENSG00000124256	ZBP1	231.563	-2.34986	0.00397834	0.0339504
Group A (Epithelial)	ENSG00000198771	RCSD1	1206.37	-2.34604	4.59164e-05	0.000918072
Group A (Epithelial)	ENSG00000135525	MAP7	796.469	-2.3452	9.69914e-06	0.000244179
Group A (Epithelial)	ENSG00000155324	GRAMD3	2134.73	-2.3436	8.1631e-11	5.52464e-09
Group A (Epithelial)	ENSG00000223534	HLA-DQB1-AS1	49.8534	-2.34162	0.00182647	0.0186329
Group A (Epithelial)	ENSG00000139629	GALNT6	1550.88	-2.33917	0.000569969	0.00749731
Group A (Epithelial)	ENSG00000111371	SLC38A1	2859.85	-2.33601	5.54854e-05	0.00107242
Group A (Epithelial)	ENSG00000106018	VIPR2	386.332	-2.33581	0.00664326	0.0499211
Group A (Epithelial)	ENSG00000215915	ATAD3C	430.703	-2.32961	7.05815e-09	3.44149e-07
Group A (Epithelial)	ENSG00000196167	COLCA1	395.52	-2.3263	0.000432498	0.00594033
Group A (Epithelial)	ENSG00000172893	DHCR7	1013.06	-2.32598	2.42122e-05	0.00053662
Group A (Epithelial)	ENSG00000165816	VWA2	155.532	-2.32583	0.0034919	0.0306904
Group A (Epithelial)	ENSG00000131398	KCNC3	535.875	-2.31841	0.000151273	0.0024812
Group A (Epithelial)	ENSG00000187554	TLR5	468.195	-2.31582	0.000194067	0.00303462
Group A (Epithelial)	ENSG00000163739	CXCL1	260.785	-2.31522	0.0027081	0.0253378
Group A (Epithelial)	ENSG00000170017	ALCAM	2724.57	-2.31048	0.000129222	0.00218637
Group A (Epithelial)	ENSG00000099337	KCNK6	881.695	-2.30469	2.86576e-05	0.000614821
Group A (Epithelial)	ENSG00000101850	GPR143	95.4218	-2.30169	1.41626e-05	0.00033987
Group A (Epithelial)	ENSG00000214290	COLCA2	345.505	-2.30149	9.68489e-05	0.00171153
Group A (Epithelial)	ENSG00000130303	BST2	5029.95	-2.30047	1.33956e-06	4.15302e-05
Group A (Epithelial)	ENSG00000163734	CXCL3	154.215	-2.2963	0.0036136	0.0315404
Group A (Epithelial)	ENSG00000240859	AC093627.10	190.975	-2.29062	1.87782e-05	0.000433191
Group A (Epithelial)	ENSG00000062282	DGAT2	486.165	-2.28991	5.28685e-05	0.00103113
Group A (Epithelial)	ENSG00000269680	CTD-3128G10.6	44.3924	-2.28763	0.000113949	0.00196358
Group A (Epithelial)	ENSG00000135114	OASL	307.385	-2.28461	0.00350912	0.0308165
Group A (Epithelial)	ENSG00000178773	CPNE7	166.376	-2.28394	0.00510364	0.0409935
Group A (Epithelial)	ENSG00000155265	GOLGA7B	166.71	-2.27905	0.00150842	0.0161164
Group A (Epithelial)	ENSG00000146904	EPHA1	631.631	-2.27824	1.1003e-12	9.33039e-11
Group A (Epithelial)	ENSG00000168329	CX3CR1	545.499	-2.27612	0.00181592	0.0185607
Group A (Epithelial)	ENSG00000185432	METTL7A	2564.77	-2.27048	0.00213973	0.0211255
Group A (Epithelial)	ENSG00000116133	DHCR24	3824.41	-2.26928	1.1573e-05	0.000283757
Group A (Epithelial)	ENSG00000151715	TMEM45B	152.54	-2.26917	9.9009e-06	0.000248437
Group A (Epithelial)	ENSG00000134242	PTPN22	204.03	-2.26265	0.00428629	0.035879
Group A (Epithelial)	ENSG00000272482	RP11-474O21.5	14.1755	-2.26089	0.0013791	0.0149582
Group A (Epithelial)	ENSG00000165996	PTPLA	121.424	-2.25809	0.00113557	0.0128902
Group A (Epithelial)	ENSG00000163975	MFI2	1265.73	-2.2562	5.05984e-05	0.00099682
Group A (Epithelial)	ENSG00000155792	DEPTOR	765.177	-2.24811	6.70234e-08	2.84737e-06
Group A (Epithelial)	ENSG00000002587	HS3ST1	359.568	-2.2463	1.47288e-17	2.12074e-15
Group A (Epithelial)	ENSG00000115919	KYNU	232.003	-2.24382	7.4171e-06	0.000192881
Group A (Epithelial)	ENSG00000198502	HLA-DRB5	2986.94	-2.24152	0.000338419	0.00481462
Group A (Epithelial)	ENSG00000127743	IL17B	310.157	-2.23245	0.000435181	0.00596573
Group A (Epithelial)	ENSG00000152931	PART1	418.538	-2.23003	0.00311868	0.0282075
Group A (Epithelial)	ENSG00000172183	ISG20	1185.22	-2.2217	3.16441e-05	0.000665582
Group A (Epithelial)	ENSG00000154153	FAM134B	638.233	-2.21306	8.87509e-07	2.87189e-05
Group A (Epithelial)	ENSG00000187824	TMEM220	347.744	-2.20743	2.75719e-05	0.000596299
Group A (Epithelial)	ENSG00000198624	CCDC69	722.941	-2.2071	0.00097111	0.0114852
Group A (Epithelial)	ENSG00000164674	SYTL3	357.097	-2.20673	2.73062e-06	7.80063e-05
Group A (Epithelial)	ENSG00000166405	RIC3	366.006	-2.20467	1.97377e-05	0.000450962
Group A (Epithelial)	ENSG00000108639	SYNGR2	3699.87	-2.20166	6.93001e-16	8.03656e-14
Group A (Epithelial)	ENSG00000131781	FMO5	381.156	-2.20084	3.41497e-05	0.000712001
Group A (Epithelial)	ENSG00000141579	ZNF750	168.918	-2.20006	5.86325e-05	0.00112313
Group A (Epithelial)	ENSG00000259716	RP5-977B1.11	30.0264	-2.19607	0.00154866	0.0164155
Group A (Epithelial)	ENSG00000161267	BDH1	923.23	-2.19524	0.000295725	0.00431012
Group A (Epithelial)	ENSG00000184730	APOBR	638.216	-2.19442	0.0008772	0.0105549
Group A (Epithelial)	ENSG00000182957	SPATA13	924.84	-2.19378	7.13163e-10	4.12404e-08
Group A (Epithelial)	ENSG00000156463	SH3RF2	264.326	-2.19149	0.000804731	0.00984866
Group A (Epithelial)	ENSG00000160588	MPZL3	383.087	-2.18477	6.99975e-07	2.31035e-05
Group A (Epithelial)	ENSG00000234694	RP1-92O14.3	29.4327	-2.18474	0.00166683	0.0173593
Group A (Epithelial)	ENSG00000176485	PLA2G16	1155.46	-2.17545	0.000763175	0.00943697
Group A (Epithelial)	ENSG00000137642	SORL1	1438.1	-2.16946	3.30138e-07	1.19038e-05
Group A (Epithelial)	ENSG00000054690	PLEKHH1	896.486	-2.16888	0.00185186	0.0188541
Group A (Epithelial)	ENSG00000012779	ALOX5	1067.4	-2.16823	2.90665e-06	8.28144e-05
Group A (Epithelial)	ENSG00000205744	DENND1C	523.391	-2.15632	1.63155e-09	8.79477e-08
Group A (Epithelial)	ENSG00000225526	C3orf83	65.608	-2.15583	4.54535e-07	1.58049e-05
Group A (Epithelial)	ENSG00000088992	TESC	632.384	-2.1529	0.00110964	0.0126561
Group A (Epithelial)	ENSG00000100399	CHADL	239.022	-2.14635	0.00021437	0.00330981
Group A (Epithelial)	ENSG00000121858	TNFSF10	3937.94	-2.1456	0.000127779	0.00216881
Group A (Epithelial)	ENSG00000091513	TF	1119.95	-2.13682	0.00116954	0.0131942
Group A (Epithelial)	ENSG00000186868	MAPT	1716.68	-2.13522	0.00146393	0.015724
Group A (Epithelial)	ENSG00000243056	EIF4EBP3	206.999	-2.12679	0.000446591	0.00609102
Group A (Epithelial)	ENSG00000157992	KRTCAP3	820.515	-2.12576	0.000280818	0.00412649
Group A (Epithelial)	ENSG00000179583	CIITA	1108.38	-2.12506	0.00552926	0.0434204
Group A (Epithelial)	ENSG00000114737	CISH	1773.3	-2.12018	0.00279626	0.0259454
Group A (Epithelial)	ENSG00000272373	ZNF33B	210.388	-2.119	0.000230008	0.00348981
Group A (Epithelial)	ENSG00000268307	CTD-2619J13.13	18.8481	-2.11501	0.00436447	0.036329
Group A (Epithelial)	ENSG00000151778	SERP2	177.491	-2.11478	2.46967e-05	0.000545106
Group A (Epithelial)	ENSG00000100342	APOL1	2452.7	-2.10673	0.000978449	0.0115402
Group A (Epithelial)	ENSG00000187720	THSD4	2516.5	-2.09758	0.00554434	0.0434594
Group A (Epithelial)	ENSG00000229417	NPM1P25	34.0191	-2.08718	0.00429531	0.0359406
Group A (Epithelial)	ENSG00000225950	NTF4	222.111	-2.08601	0.00625963	0.0476727
Group A (Epithelial)	ENSG00000254343	RP11-760H22.2	145.947	-2.08511	0.000774209	0.00953494
Group A (Epithelial)	ENSG00000142512	SIGLEC10	319.202	-2.08417	0.000141758	0.00234848
Group A (Epithelial)	ENSG00000166145	SPINT1	3703.77	-2.08357	5.05036e-05	0.000995868
Group A (Epithelial)	ENSG00000139193	CD27	204.315	-2.0815	0.00553627	0.0434594
Group A (Epithelial)	ENSG00000197142	ACSL5	1051.31	-2.07904	2.05482e-06	6.0472e-05
Group A (Epithelial)	ENSG00000131242	RAB11FIP4	583.547	-2.07765	3.18743e-06	8.95066e-05
Group A (Epithelial)	ENSG00000237683	AL627309.1	356.802	-2.07509	0.00171095	0.0177071
Group A (Epithelial)	ENSG00000236305	RP11-126L15.4	27.7153	-2.07452	0.000643201	0.0082485
Group A (Epithelial)	ENSG00000188549	C15orf52	1480.67	-2.07421	0.00244374	0.0233949
Group A (Epithelial)	ENSG00000053438	NNAT	102.086	-2.0662	0.000118986	0.0020471
Group A (Epithelial)	ENSG00000104140	RHOV	1647.72	-2.06304	0.00137714	0.0149445
Group A (Epithelial)	ENSG00000007312	CD79B	370.063	-2.05927	0.00585696	0.0453957
Group A (Epithelial)	ENSG00000197442	MAP3K5	709.737	-2.05871	5.88592e-07	1.98236e-05
Group A (Epithelial)	ENSG00000267612	CTD-3116E22.7	23.3973	-2.05682	0.00113093	0.0128511
Group A (Epithelial)	ENSG00000164626	KCNK5	200.051	-2.05428	0.000972572	0.0114962
Group A (Epithelial)	ENSG00000106785	TRIM14	1268.65	-2.05351	4.7741e-10	2.83721e-08
Group A (Epithelial)	ENSG00000179715	PCED1B	646.122	-2.0533	9.02833e-12	6.91764e-10
Group A (Epithelial)	ENSG00000164251	F2RL1	253.508	-2.04997	0.000316934	0.00456558
Group A (Epithelial)	ENSG00000226786	RP1-167F1.2	46.8434	-2.04951	0.00508675	0.0409344
Group A (Epithelial)	ENSG00000259711	CTD-3032H12.2	26.1217	-2.04648	0.00398452	0.0339761
Group A (Epithelial)	ENSG00000054219	LY75	490.432	-2.04441	0.000568841	0.00749166
Group A (Epithelial)	ENSG00000164342	TLR3	301.613	-2.0428	0.00321066	0.0287725
Group A (Epithelial)	ENSG00000165795	NDRG2	10943.4	-2.04262	0.00152636	0.0162433
Group A (Epithelial)	ENSG00000132182	NUP210	1399.58	-2.03569	3.47967e-05	0.000723379
Group A (Epithelial)	ENSG00000125637	PSD4	2009.22	-2.0325	1.39051e-06	4.28005e-05
Group A (Epithelial)	ENSG00000167306	MYO5B	1474.93	-2.03248	7.2324e-05	0.00133417
Group A (Epithelial)	ENSG00000204176	SYT15	274.526	-2.02625	2.46096e-05	0.000543742
Group A (Epithelial)	ENSG00000137309	HMGA1	2367.63	-2.02351	0.00219135	0.0216054
Group A (Epithelial)	ENSG00000120675	DNAJC15	790.039	-2.01461	2.64451e-05	0.000575994
Group A (Epithelial)	ENSG00000095585	BLNK	298.055	-2.01422	0.000257642	0.0038492
Group A (Epithelial)	ENSG00000137752	CASP1	1264.35	-2.00731	0.000128232	0.00217135
Group A (Epithelial)	ENSG00000238142	RP11-108M9.4	110.284	-1.99468	0.000242867	0.00366161
Group A (Epithelial)	ENSG00000064687	ABCA7	1006.58	-1.99105	2.03772e-06	6.02134e-05
Group A (Epithelial)	ENSG00000183508	FAM46C	1122.41	-1.99044	0.000524461	0.00699737
Group A (Epithelial)	ENSG00000157601	MX1	3871.26	-1.98658	0.00341792	0.0301886
Group A (Epithelial)	ENSG00000247774	PCED1B-AS1	508.318	-1.98422	0.00150218	0.0160657
Group A (Epithelial)	ENSG00000124145	SDC4	3486.07	-1.98143	9.05546e-06	0.000230104
Group A (Epithelial)	ENSG00000005884	ITGA3	2113.68	-1.98036	0.00026547	0.003936
Group A (Epithelial)	ENSG00000231187	RP11-38L15.3	40.5786	-1.97604	0.00229911	0.0223125
Group A (Epithelial)	ENSG00000167476	JSRP1	145.992	-1.97315	0.00505254	0.0407355
Group A (Epithelial)	ENSG00000145287	PLAC8	172.098	-1.97058	0.00102142	0.0119551
Group A (Epithelial)	ENSG00000261616	RP11-6O2.3	104.347	-1.9701	0.000762882	0.00943697
Group A (Epithelial)	ENSG00000149591	TAGLN	11789.5	-1.96441	9.50103e-05	0.00168539
Group A (Epithelial)	ENSG00000214530	STARD10	3308.81	-1.95893	4.22334e-07	1.48294e-05
Group A (Epithelial)	ENSG00000132965	ALOX5AP	587.321	-1.95209	0.0040872	0.0346211
Group A (Epithelial)	ENSG00000175567	UCP2	2327.42	-1.95106	7.36367e-07	2.42673e-05
Group A (Epithelial)	ENSG00000159200	RCAN1	3228.79	-1.94964	6.29526e-08	2.69041e-06
Group A (Epithelial)	ENSG00000133134	BEX2	560.376	-1.94917	3.72618e-06	0.000102489
Group A (Epithelial)	ENSG00000145247	OCIAD2	942.329	-1.94896	1.56691e-07	6.07892e-06
Group A (Epithelial)	ENSG00000221955	SLC12A8	413.69	-1.94716	3.27467e-06	9.14776e-05
Group A (Epithelial)	ENSG00000170190	SLC16A5	458.566	-1.94709	0.00375189	0.0323125
Group A (Epithelial)	ENSG00000170379	FAM115C	373.277	-1.94043	0.00295746	0.0269997
Group A (Epithelial)	ENSG00000142530	FAM71E1	151.331	-1.93232	0.000772198	0.00952111
Group A (Epithelial)	ENSG00000140749	IGSF6	301.264	-1.93146	0.00459221	0.0377476
Group A (Epithelial)	ENSG00000072310	SREBF1	7620.4	-1.9281	0.000489637	0.00657775
Group A (Epithelial)	ENSG00000240038	AMY2B	786.333	-1.92754	0.00133196	0.0146093
Group A (Epithelial)	ENSG00000205403	CFI	1622.59	-1.92119	0.00617831	0.0472185
Group A (Epithelial)	ENSG00000167972	ABCA3	903.006	-1.92064	0.00193296	0.0194237
Group A (Epithelial)	ENSG00000269913	CTC-1337H24.1	39.9793	-1.91408	0.00161932	0.0169716
Group A (Epithelial)	ENSG00000072952	MRVI1	1453.02	-1.91245	0.000276193	0.00406689
Group A (Epithelial)	ENSG00000115598	IL1RL2	153.042	-1.91164	0.00012389	0.00211788
Group A (Epithelial)	ENSG00000163624	CDS1	574.883	-1.91134	3.06805e-10	1.91777e-08
Group A (Epithelial)	ENSG00000172201	ID4	2465.13	-1.91108	2.54724e-11	1.82771e-09
Group A (Epithelial)	ENSG00000135127	CCDC64	294.791	-1.91076	1.22991e-07	4.91368e-06
Group A (Epithelial)	ENSG00000111679	PTPN6	1733.27	-1.90931	2.12962e-06	6.24165e-05
Group A (Epithelial)	ENSG00000150593	PDCD4	7568.62	-1.9076	6.86172e-05	0.00128345
Group A (Epithelial)	ENSG00000196693	ZNF33B	979.125	-1.90719	0.000144352	0.00238777
Group A (Epithelial)	ENSG00000185033	SEMA4B	2237.28	-1.90069	4.20355e-13	3.71123e-11
Group A (Epithelial)	ENSG00000168679	SLC16A4	508.473	-1.89694	1.07418e-07	4.36466e-06
Group A (Epithelial)	ENSG00000095739	BAMBI	1390.3	-1.89619	0.000273125	0.00403833
Group A (Epithelial)	ENSG00000160446	ZDHHC12	789.644	-1.89335	1.36988e-06	4.2287e-05
Group A (Epithelial)	ENSG00000110002	VWA5A	1375.72	-1.88875	3.4772e-06	9.62728e-05
Group A (Epithelial)	ENSG00000126561	STAT5A	4914.34	-1.88793	0.00196678	0.0197174
Group A (Epithelial)	ENSG00000107968	MAP3K8	459.48	-1.87154	9.09147e-05	0.00162405
Group A (Epithelial)	ENSG00000272087	RP11-379F4.7	29.8322	-1.8668	0.000315608	0.00455349
Group A (Epithelial)	ENSG00000198959	TGM2	2038.24	-1.86244	0.00149971	0.01605
Group A (Epithelial)	ENSG00000105246	EBI3	179.117	-1.86079	0.00568673	0.0443257
Group A (Epithelial)	ENSG00000113430	IRX4	530.984	-1.85354	0.00146733	0.0157479
Group A (Epithelial)	ENSG00000133985	TTC9	784.652	-1.8524	6.54244e-08	2.79049e-06
Group A (Epithelial)	ENSG00000075275	CELSR1	1327.83	-1.8519	0.000533065	0.00709893
Group A (Epithelial)	ENSG00000101773	RBBP8	2211.47	-1.84774	8.95911e-05	0.00160308
Group A (Epithelial)	ENSG00000072201	LNX1	418.938	-1.84669	0.000109906	0.00191235
Group A (Epithelial)	ENSG00000141854	hsa-mir-1199	429.733	-1.84648	2.8542e-05	0.000613567
Group A (Epithelial)	ENSG00000102575	ACP5	2244.24	-1.84318	0.00183238	0.0186755
Group A (Epithelial)	ENSG00000272927	RP11-1191J2.5	87.5067	-1.8406	0.00364524	0.0317005
Group A (Epithelial)	ENSG00000225285	RP4-758J18.10	88.6946	-1.84027	0.000345664	0.0048982
Group A (Epithelial)	ENSG00000180921	FAM83H	1599.37	-1.83942	8.74428e-06	0.000223333
Group A (Epithelial)	ENSG00000162755	KLHDC9	227.614	-1.83534	5.35239e-06	0.00014318
Group A (Epithelial)	ENSG00000152642	GPD1L	1393.98	-1.83533	7.62873e-06	0.000197904
Group A (Epithelial)	ENSG00000112297	AIM1	1078.6	-1.83309	3.06335e-06	8.6589e-05
Group A (Epithelial)	ENSG00000102890	ELMO3	1235.25	-1.83282	2.18005e-07	8.15961e-06
Group A (Epithelial)	ENSG00000168672	FAM84B	1340.76	-1.82932	0.000167715	0.00269525
Group A (Epithelial)	ENSG00000227719	AC006042.6	78.6382	-1.82665	0.00360303	0.0314737
Group A (Epithelial)	ENSG00000271643	RP11-10C24.3	52.2219	-1.82534	9.70844e-06	0.000244179
Group A (Epithelial)	ENSG00000146416	AIG1	1231.22	-1.82498	0.000131458	0.00221548
Group A (Epithelial)	ENSG00000271858	XXcos-LUCA11.4	127.218	-1.8212	0.000170779	0.00273222
Group A (Epithelial)	ENSG00000162998	FRZB	2090.09	-1.81799	8.60886e-05	0.00155467
Group A (Epithelial)	ENSG00000105146	AURKC	217.896	-1.81292	8.17965e-05	0.00149096
Group A (Epithelial)	ENSG00000159176	CSRP1	16935.5	-1.81246	1.93981e-05	0.000444149
Group A (Epithelial)	ENSG00000247903	RP11-421F16.3	367.367	-1.81162	0.00015451	0.00252656
Group A (Epithelial)	ENSG00000161955	TNFSF13	481.463	-1.81005	0.00148674	0.0159323
Group A (Epithelial)	ENSG00000155367	PPM1J	188.443	-1.80966	0.000370971	0.00518891
Group A (Epithelial)	ENSG00000060140	STYK1	162.565	-1.80845	0.00435255	0.0362499
Group A (Epithelial)	ENSG00000138771	SHROOM3	2055.44	-1.80526	0.000482009	0.00649969
Group A (Epithelial)	ENSG00000006453	BAIAP2L1	730.865	-1.80114	1.71344e-05	0.000400438
Group A (Epithelial)	ENSG00000157734	SNX22	856.262	-1.79983	0.000464064	0.00628935
Group A (Epithelial)	ENSG00000162614	NEXN	520.776	-1.79902	0.000451327	0.00614389
Group A (Epithelial)	ENSG00000001561	ENPP4	328.366	-1.79696	0.000660136	0.0084135
Group A (Epithelial)	ENSG00000128284	APOL3	1620.33	-1.79565	0.004815	0.0391589
Group A (Epithelial)	ENSG00000130038	EFCAB4B	566.048	-1.79535	1.13963e-05	0.000280469
Group A (Epithelial)	ENSG00000183323	CCDC125	856.489	-1.78829	0.000103821	0.00181826
Group A (Epithelial)	ENSG00000197279	ZNF165	121.766	-1.78379	2.57313e-05	0.000561726
Group A (Epithelial)	ENSG00000234465	PINLYP	301.601	-1.78311	0.000253956	0.00380473
Group A (Epithelial)	ENSG00000204257	HLA-DMA	3599.89	-1.78094	0.00570125	0.0443973
Group A (Epithelial)	ENSG00000177406	RP11-218M22.1	270.613	-1.77645	2.05114e-05	0.000465664
Group A (Epithelial)	ENSG00000137460	FHDC1	503.163	-1.77446	0.000262249	0.00390173
Group A (Epithelial)	ENSG00000170293	CMTM8	376.038	-1.76923	0.00239131	0.0229853
Group A (Epithelial)	ENSG00000238164	RP3-395M20.8	326.275	-1.76542	0.00315332	0.0284488
Group A (Epithelial)	ENSG00000100100	PIK3IP1	1329.81	-1.76307	0.00200552	0.0200496
Group A (Epithelial)	ENSG00000087510	TFAP2C	2142.57	-1.76305	0.00186978	0.0189755
Group A (Epithelial)	ENSG00000270179	RP11-159N11.4	85.8595	-1.76142	1.35056e-06	4.18108e-05
Group A (Epithelial)	ENSG00000067177	PHKA1	530.633	-1.76069	0.00497637	0.0402771
Group A (Epithelial)	ENSG00000137720	C11orf1	835.658	-1.76059	1.67516e-05	0.000393204
Group A (Epithelial)	ENSG00000152229	PSTPIP2	527.449	-1.75713	0.00109363	0.0125403
Group A (Epithelial)	ENSG00000105514	RAB3D	981.569	-1.75069	0.000558133	0.00738181
Group A (Epithelial)	ENSG00000148426	PROSER2	247.323	-1.74041	1.60725e-09	8.72961e-08
Group A (Epithelial)	ENSG00000125398	SOX9	2024.6	-1.73751	0.00300813	0.0273923
Group A (Epithelial)	ENSG00000001461	NIPAL3	1118.86	-1.73737	6.49911e-05	0.00122631
Group A (Epithelial)	ENSG00000173715	C11orf80	552.624	-1.73729	6.81792e-08	2.88507e-06
Group A (Epithelial)	ENSG00000164930	FZD6	848.65	-1.73657	0.00084113	0.0101953
Group A (Epithelial)	ENSG00000120457	KCNJ5	386.41	-1.73386	0.00253175	0.0240124
Group A (Epithelial)	ENSG00000170684	ZNF296	213.415	-1.73383	5.08353e-05	0.000999652
Group A (Epithelial)	ENSG00000149809	TM7SF2	919.562	-1.72901	0.004398	0.0365433
Group A (Epithelial)	ENSG00000141293	SKAP1	176.456	-1.72684	0.000758366	0.00938834
Group A (Epithelial)	ENSG00000269609	RP11-18I14.10	763.677	-1.7253	1.13997e-05	0.000280469
Group A (Epithelial)	ENSG00000134769	DTNA	649.674	-1.72235	0.00166845	0.0173594
Group A (Epithelial)	ENSG00000223478	RP11-545E17.3	77.0454	-1.72024	3.65621e-08	1.60585e-06
Group A (Epithelial)	ENSG00000233006	AC034220.3	108.893	-1.71922	0.000155823	0.00254024
Group A (Epithelial)	ENSG00000233483	CTD-2020K17.4	68.3767	-1.70925	0.00105435	0.0122287
Group A (Epithelial)	ENSG00000074370	ATP2A3	1390.9	-1.70593	0.00027379	0.00404259
Group A (Epithelial)	ENSG00000185187	SIGIRR	1399.12	-1.70483	1.76164e-06	5.27852e-05
Group A (Epithelial)	ENSG00000259248	USP3-AS1	181.271	-1.70123	0.000289303	0.00422512
Group A (Epithelial)	ENSG00000139278	GLIPR1	1807.89	-1.69386	0.000348547	0.00492929
Group A (Epithelial)	ENSG00000261373	VPS9D1-AS1	359.035	-1.69156	0.00440456	0.0365553
Group A (Epithelial)	ENSG00000136250	AOAH	737.859	-1.6881	0.00509647	0.0409609
Group A (Epithelial)	ENSG00000162645	GBP2	2995.91	-1.68659	0.00170329	0.0176534
Group A (Epithelial)	ENSG00000003147	ICA1	1042.1	-1.68608	0.000222097	0.0033962
Group A (Epithelial)	ENSG00000106617	PRKAG2	726.857	-1.68263	0.00092332	0.0110172
Group A (Epithelial)	ENSG00000163072	NOSTRIN	739.833	-1.68087	0.00608363	0.0467807
Group A (Epithelial)	ENSG00000101335	MYL9	4515.4	-1.67823	0.000144707	0.00239179
Group A (Epithelial)	ENSG00000107099	DOCK8	1208.39	-1.67735	4.53398e-05	0.000908235
Group A (Epithelial)	ENSG00000100276	RASL10A	368.472	-1.6757	0.00259444	0.0244449
Group A (Epithelial)	ENSG00000104205	SGK3	517.688	-1.67443	1.39543e-08	6.59419e-07
Group A (Epithelial)	ENSG00000100558	PLEK2	156.137	-1.67045	0.00222834	0.0218596
Group A (Epithelial)	ENSG00000119431	HDHD3	1364.73	-1.66989	2.61411e-08	1.1807e-06
Group A (Epithelial)	ENSG00000121039	RDH10	1502.67	-1.66833	0.00187738	0.0190057
Group A (Epithelial)	ENSG00000263004	RP11-166P13.3	103.994	-1.668	0.00212101	0.0209793
Group A (Epithelial)	ENSG00000246575	AC093162.5	81.3962	-1.66536	0.00612929	0.0469803
Group A (Epithelial)	ENSG00000166562	SEC11C	1350.55	-1.66418	0.000884025	0.0106311
Group A (Epithelial)	ENSG00000008283	CYB561	2980.35	-1.66203	1.99875e-06	5.92282e-05
Group A (Epithelial)	ENSG00000257261	RP11-96H19.1	43.2546	-1.65859	0.00191217	0.0192821
Group A (Epithelial)	ENSG00000260822	GS1-358P8.4	1752.94	-1.65464	0.00202882	0.020226
Group A (Epithelial)	ENSG00000196126	HLA-DRB1	9506.11	-1.65227	0.00291289	0.0267064
Group A (Epithelial)	ENSG00000169026	MFSD7	739.742	-1.65223	0.00021705	0.00333217
Group A (Epithelial)	ENSG00000273084	RP11-1275H24.3	48.2363	-1.65056	0.000473875	0.00641016
Group A (Epithelial)	ENSG00000144802	NFKBIZ	904.643	-1.64684	3.71065e-05	0.000764865
Group A (Epithelial)	ENSG00000196352	CD55	2774.06	-1.64449	0.000288598	0.0042177
Group A (Epithelial)	ENSG00000104361	NIPAL2	1549.03	-1.6435	0.00464983	0.0381628
Group A (Epithelial)	ENSG00000153904	DDAH1	1435.4	-1.64337	0.000149068	0.00245253
Group A (Epithelial)	ENSG00000165731	RET	442.732	-1.64289	0.00543822	0.0429142
Group A (Epithelial)	ENSG00000163738	MTHFD2L	614.96	-1.63574	0.00128752	0.0142237
Group A (Epithelial)	ENSG00000224536	RP11-134G8.7	28.4108	-1.63165	0.00651191	0.0491924
Group A (Epithelial)	ENSG00000204580	DDR1	7215.76	-1.62981	0.000138831	0.00231638
Group A (Epithelial)	ENSG00000083807	SLC27A5	481.749	-1.62626	1.68106e-05	0.000394158
Group A (Epithelial)	ENSG00000142197	DOPEY2	590.454	-1.6262	9.16918e-07	2.94927e-05
Group A (Epithelial)	ENSG00000205213	LGR4	924.423	-1.62308	0.000349404	0.0049349
Group A (Epithelial)	ENSG00000170469	SPATA24	111.769	-1.61327	1.32983e-06	4.12883e-05
Group A (Epithelial)	ENSG00000187994	RINL	390.665	-1.61146	8.95812e-05	0.00160308
Group A (Epithelial)	ENSG00000255337	RP11-315O6.1	36.2798	-1.61054	0.00120682	0.0135484
Group A (Epithelial)	ENSG00000125434	SLC25A35	416.159	-1.60881	5.42456e-07	1.84143e-05
Group A (Epithelial)	ENSG00000178075	GRAMD1C	483.153	-1.6082	0.000578476	0.00755824
Group A (Epithelial)	ENSG00000151690	MFSD6	1239.15	-1.59947	0.000234433	0.00354822
Group A (Epithelial)	ENSG00000223396	RPS10P7	105.369	-1.59739	0.00211396	0.0209385
Group A (Epithelial)	ENSG00000159423	ALDH4A1	1036.85	-1.59208	5.23307e-05	0.0010225
Group A (Epithelial)	ENSG00000111666	CHPT1	2033.96	-1.58778	1.6363e-08	7.64512e-07
Group A (Epithelial)	ENSG00000025708	TYMP	4439.6	-1.58623	3.30669e-05	0.000693467
Group A (Epithelial)	ENSG00000204634	TBC1D8	1556.58	-1.5825	0.00251115	0.023891
Group A (Epithelial)	ENSG00000095015	MAP3K1	1647.91	-1.58131	4.47133e-07	1.55727e-05
Group A (Epithelial)	ENSG00000245571	AP001258.4	194.358	-1.57726	0.00257229	0.0242789
Group A (Epithelial)	ENSG00000185634	SHC4	287.89	-1.57697	0.00172165	0.0178092
Group A (Epithelial)	ENSG00000133256	PDE6B	438.036	-1.57678	0.000181316	0.00287293
Group A (Epithelial)	ENSG00000109854	HTATIP2	639.224	-1.57457	0.000160145	0.00259302
Group A (Epithelial)	ENSG00000189283	FHIT	506.279	-1.5717	0.0021659	0.0213642
Group A (Epithelial)	ENSG00000050327	ARHGEF5	517.363	-1.56639	5.78083e-09	2.8815e-07
Group A (Epithelial)	ENSG00000102981	PARD6A	137.209	-1.5653	8.12859e-07	2.64629e-05
Group A (Epithelial)	ENSG00000143153	ATP1B1	3152.53	-1.5629	0.000425852	0.00586032
Group A (Epithelial)	ENSG00000085117	CD82	2076.53	-1.5569	1.43233e-07	5.62806e-06
Group A (Epithelial)	ENSG00000171174	RBKS	182.272	-1.5559	6.45819e-11	4.46948e-09
Group A (Epithelial)	ENSG00000130529	TRPM4	2673.97	-1.55566	0.00359233	0.0314293
Group A (Epithelial)	ENSG00000138642	HERC6	860.999	-1.55314	0.00421851	0.0354084
Group A (Epithelial)	ENSG00000267121	CTD-2020K17.1	468.589	-1.55239	0.0015634	0.0165227
Group A (Epithelial)	ENSG00000164171	ITGA2	978.632	-1.55226	0.00193209	0.0194237
Group A (Epithelial)	ENSG00000165025	SYK	1045.39	-1.5493	0.00100955	0.0118354
Group A (Epithelial)	ENSG00000121057	AKAP1	2257	-1.5476	0.000126474	0.00215177
Group A (Epithelial)	ENSG00000073849	ST6GAL1	1517.51	-1.54146	0.000153566	0.00251497
Group A (Epithelial)	ENSG00000140545	MFGE8	16186.2	-1.54086	0.00431768	0.0360522
Group A (Epithelial)	ENSG00000181284	TMEM102	410.247	-1.54081	1.00697e-05	0.000252377
Group A (Epithelial)	ENSG00000059377	TBXAS1	659.379	-1.53877	0.00448422	0.037073
Group A (Epithelial)	ENSG00000104689	TNFRSF10A	242.99	-1.53847	2.03454e-05	0.000462384
Group A (Epithelial)	ENSG00000271605	MILR1	165.237	-1.53731	0.00386353	0.0331552
Group A (Epithelial)	ENSG00000253958	CLDN23	79.7934	-1.53334	9.06542e-10	5.13165e-08
Group A (Epithelial)	ENSG00000144649	FAM198A	356.108	-1.53315	0.00457893	0.0376673
Group A (Epithelial)	ENSG00000204228	HSD17B8	680.993	-1.53088	0.00109928	0.0125915
Group A (Epithelial)	ENSG00000260805	RP11-61J19.4	159.709	-1.52973	0.000695571	0.00877295
Group A (Epithelial)	ENSG00000169851	PCDH7	635.779	-1.52542	0.00292566	0.0267664
Group A (Epithelial)	ENSG00000128340	RAC2	820.015	-1.52232	0.00229982	0.0223125
Group A (Epithelial)	ENSG00000166833	NAV2	1262.47	-1.52195	8.22741e-05	0.00149737
Group A (Epithelial)	ENSG00000130475	FCHO1	287.734	-1.51497	0.0033115	0.0294182
Group A (Epithelial)	ENSG00000163803	PLB1	349.146	-1.50092	0.000749547	0.00929525
Group A (Epithelial)	ENSG00000118515	SGK1	1912.94	-1.49848	0.00166608	0.0173593
Group A (Epithelial)	ENSG00000160796	NBEAL2	3368.47	-1.49688	0.000196386	0.00306419
Group A (Epithelial)	ENSG00000101278	RPS10L	29.8694	-1.49675	0.00254356	0.0240606
Group A (Epithelial)	ENSG00000141424	SLC39A6	7016.12	-1.49414	0.000197373	0.00307735
Group A (Epithelial)	ENSG00000139192	TAPBPL	1352.62	-1.49406	1.69421e-07	6.50227e-06
Group A (Epithelial)	ENSG00000261731	CTD-2358C21.4	75.5537	-1.49287	3.59317e-05	0.000743374
Group A (Epithelial)	ENSG00000131620	ANO1	4558.56	-1.49152	0.00199632	0.0199762
Group A (Epithelial)	ENSG00000110013	SIAE	1379.21	-1.48499	1.59269e-05	0.000375077
Group A (Epithelial)	ENSG00000196812	ZSCAN16	237.541	-1.48271	4.33642e-05	0.000871918
Group A (Epithelial)	ENSG00000153551	CMTM7	1887.12	-1.48077	0.000262174	0.00390173
Group A (Epithelial)	ENSG00000185437	SH3BGR	344.805	-1.47337	0.00235667	0.0227338
Group A (Epithelial)	ENSG00000072954	TMEM38A	196.749	-1.47192	0.00630889	0.0479628
Group A (Epithelial)	ENSG00000130193	THEM6	1709.73	-1.47128	0.00430406	0.0359997
Group A (Epithelial)	ENSG00000049759	NEDD4L	1915.42	-1.47081	0.00185981	0.0189011
Group A (Epithelial)	ENSG00000150764	DIXDC1	990.198	-1.46868	6.12995e-05	0.00116589
Group A (Epithelial)	ENSG00000104883	PEX11G	366.372	-1.46355	1.25817e-05	0.000307086
Group A (Epithelial)	ENSG00000169908	TM4SF1	4861.74	-1.46145	0.00229024	0.0222833
Group A (Epithelial)	ENSG00000156398	SFXN2	795.522	-1.46024	4.09615e-05	0.000834556
Group A (Epithelial)	ENSG00000272894	RP5-1159O4.1	156.714	-1.45725	0.00446731	0.0369719
Group A (Epithelial)	ENSG00000196407	THEM5	50.9616	-1.456	2.3013e-05	0.000513224
Group A (Epithelial)	ENSG00000109586	GALNT7	1212.45	-1.45474	0.000798045	0.00977799
Group A (Epithelial)	ENSG00000180346	TIGD2	378.183	-1.44654	0.00110814	0.0126524
Group A (Epithelial)	ENSG00000137767	SQRDL	1062.39	-1.44344	0.00509583	0.0409609
Group A (Epithelial)	ENSG00000141232	TOB1	1468.11	-1.43933	1.93538e-06	5.75889e-05
Group A (Epithelial)	ENSG00000164442	CITED2	2064.63	-1.43805	0.00416601	0.0351665
Group A (Epithelial)	ENSG00000173566	NUDT18	432.346	-1.43009	0.00103639	0.0120775
Group A (Epithelial)	ENSG00000221916	C19orf73	55.4645	-1.42492	0.00615492	0.047079
Group A (Epithelial)	ENSG00000171631	P2RY6	209.293	-1.41371	0.00396068	0.0338287
Group A (Epithelial)	ENSG00000151117	TMEM86A	617.487	-1.40439	7.022e-06	0.000183944
Group A (Epithelial)	ENSG00000092820	EZR	4262.72	-1.40262	1.69632e-08	7.87723e-07
Group A (Epithelial)	ENSG00000163874	ZC3H12A	528.514	-1.4016	0.000199396	0.00310439
Group A (Epithelial)	ENSG00000115257	PCSK4	258.589	-1.39933	0.0011519	0.0130548
Group A (Epithelial)	ENSG00000196502	SULT1A1	1116.42	-1.39894	0.00181376	0.0185607
Group A (Epithelial)	ENSG00000111341	MGP	22224.5	-1.39577	0.00076398	0.00944149
Group A (Epithelial)	ENSG00000089177	KIF16B	1235.21	-1.39525	0.00221074	0.0217366
Group A (Epithelial)	ENSG00000136048	DRAM1	1356.19	-1.38922	0.00504178	0.040664
Group A (Epithelial)	ENSG00000197892	KIF13B	1291.01	-1.38166	0.0010873	0.012481
Group A (Epithelial)	ENSG00000226287	TMEM191A	118.624	-1.37895	0.00612792	0.0469803
Group A (Epithelial)	ENSG00000178977	LINC00324	164.049	-1.36653	0.0009146	0.0109211
Group A (Epithelial)	ENSG00000144959	NCEH1	285.477	-1.36345	0.000436141	0.00597508
Group A (Epithelial)	ENSG00000205808	PPAPDC2	455.69	-1.36253	5.83098e-07	1.96695e-05
Group A (Epithelial)	ENSG00000140416	TPM1	13344	-1.36115	0.00031659	0.00456459
Group A (Epithelial)	ENSG00000229124	VIM-AS1	156.163	-1.35943	0.000573819	0.00752948
Group A (Epithelial)	ENSG00000147459	DOCK5	650.524	-1.35	0.00240841	0.0230876
Group A (Epithelial)	ENSG00000226386	PARD3-AS1	34.3743	-1.34952	0.001882	0.0190365
Group A (Epithelial)	ENSG00000179627	ZBTB42	584.792	-1.34602	7.15189e-11	4.88652e-09
Group A (Epithelial)	ENSG00000110057	UNC93B1	1935.12	-1.34563	2.90189e-05	0.000621329
Group A (Epithelial)	ENSG00000016391	CHDH	1163.88	-1.33982	0.00338496	0.0299468
Group A (Epithelial)	ENSG00000196189	SEMA4A	872.257	-1.33923	0.000113007	0.00195048
Group A (Epithelial)	ENSG00000174171	RP11-23P13.6	589.092	-1.33244	0.00493308	0.0400281
Group A (Epithelial)	ENSG00000114779	ABHD14B	3381.26	-1.33221	0.000361224	0.00506516
Group A (Epithelial)	ENSG00000160439	RDH13	635.295	-1.32769	4.17814e-05	0.000846437
Group A (Epithelial)	ENSG00000119787	ATL2	2037.38	-1.32765	0.00327723	0.0292105
Group A (Epithelial)	ENSG00000165730	STOX1	188.684	-1.32661	0.00099054	0.0116484
Group A (Epithelial)	ENSG00000129625	REEP5	5483.51	-1.32396	0.000180682	0.00286501
Group A (Epithelial)	ENSG00000103811	CTSH	4394.77	-1.31234	0.00113682	0.0128976
Group A (Epithelial)	ENSG00000196586	MYO6	3068.09	-1.30383	0.00186069	0.0189011
Group A (Epithelial)	ENSG00000120149	MSX2	287.727	-1.30176	0.00420818	0.0353771
Group A (Epithelial)	ENSG00000081913	PHLPP1	856.288	-1.29934	0.00208667	0.0207161
Group A (Epithelial)	ENSG00000060558	GNA15	455.271	-1.29781	0.00104177	0.0121271
Group A (Epithelial)	ENSG00000139714	MORN3	59.5931	-1.2957	0.00625433	0.0476663
Group A (Epithelial)	ENSG00000099219	ERMP1	1026.8	-1.29527	1.22431e-05	0.000299844
Group A (Epithelial)	ENSG00000138744	NAAA	1027.2	-1.28935	0.00261015	0.0245499
Group A (Epithelial)	ENSG00000177694	NAALADL2	411.635	-1.28882	0.00246723	0.0235463
Group A (Epithelial)	ENSG00000131669	NINJ1	3513.24	-1.28835	0.00106591	0.0123079
Group A (Epithelial)	ENSG00000137842	TMEM62	693.793	-1.28722	2.6655e-05	0.000579388
Group A (Epithelial)	ENSG00000148344	PTGES	425.644	-1.2831	0.00455118	0.0374966
Group A (Epithelial)	ENSG00000169570	DTWD2	177.825	-1.28113	0.0028076	0.0260191
Group A (Epithelial)	ENSG00000134243	SORT1	2141.54	-1.27619	3.14173e-07	1.14242e-05
Group A (Epithelial)	ENSG00000109436	TBC1D9	3226.69	-1.27356	8.42072e-05	0.00152583
Group A (Epithelial)	ENSG00000139083	ETV6	2730.94	-1.27292	0.00134936	0.0147474
Group A (Epithelial)	ENSG00000132570	PCBD2	334.178	-1.27223	0.00339629	0.0300347
Group A (Epithelial)	ENSG00000160685	ZBTB7B	2662.13	-1.26988	0.000797482	0.00977667
Group A (Epithelial)	ENSG00000117676	RPS6KA1	1517.52	-1.25891	0.000746558	0.0092689
Group A (Epithelial)	ENSG00000196177	ACADSB	1463.45	-1.25889	0.00635801	0.0482468
Group A (Epithelial)	ENSG00000139410	SDSL	679.634	-1.25676	0.00363298	0.0316451
Group A (Epithelial)	ENSG00000021355	SERPINB1	1708.9	-1.24254	0.00281841	0.0260967
Group A (Epithelial)	ENSG00000095383	TBC1D2	516.047	-1.24104	0.00498801	0.0403517
Group A (Epithelial)	ENSG00000119950	MXI1	1805.64	-1.23931	1.0689e-06	3.40747e-05
Group A (Epithelial)	ENSG00000247400	DNAJC3-AS1	162.594	-1.23878	0.00494253	0.0400896
Group A (Epithelial)	ENSG00000132561	MATN2	3066.6	-1.22891	4.79425e-07	1.64833e-05
Group A (Epithelial)	ENSG00000121900	TMEM54	1156.45	-1.22744	5.09641e-05	0.00100127
Group A (Epithelial)	ENSG00000182134	TDRKH	367.411	-1.2246	0.00507621	0.0408803
Group A (Epithelial)	ENSG00000143162	CREG1	5062.02	-1.22458	0.00116973	0.0131942
Group A (Epithelial)	ENSG00000164904	ALDH7A1	6774.36	-1.22342	0.00124834	0.0138841
Group A (Epithelial)	ENSG00000118898	PPL	2009.38	-1.2222	0.00375328	0.0323125
Group A (Epithelial)	ENSG00000234648	AL162151.3	79.8126	-1.21971	0.000171491	0.00274156
Group A (Epithelial)	ENSG00000249042	CTD-2015H6.3	194.377	-1.21692	0.00520495	0.0415428
Group A (Epithelial)	ENSG00000182584	ACTL10	166.971	-1.21126	0.00281974	0.0260978
Group A (Epithelial)	ENSG00000141384	TAF4B	335.031	-1.20304	0.00558963	0.0437504
Group A (Epithelial)	ENSG00000007255	TRAPPC6A	1026.46	-1.19575	2.94848e-05	0.000626924
Group A (Epithelial)	ENSG00000103490	PYCARD	1216.69	-1.19127	0.00602553	0.0464172
Group A (Epithelial)	ENSG00000173221	GLRX	971.558	-1.19084	0.000299714	0.00434464
Group A (Epithelial)	ENSG00000146476	C6orf211	1475.43	-1.18929	0.00559955	0.0438121
Group A (Epithelial)	ENSG00000187764	SEMA4D	1205.71	-1.1873	0.000227895	0.00346511
Group A (Epithelial)	ENSG00000164307	ERAP1	2127.71	-1.18592	0.0041557	0.0351286
Group A (Epithelial)	ENSG00000237489	LINC00959	113.982	-1.18143	0.000273735	0.00404259
Group A (Epithelial)	ENSG00000042493	CAPG	4569.15	-1.18111	0.00291417	0.0267068
Group A (Epithelial)	ENSG00000166347	CYB5A	2252.66	-1.17717	0.000741603	0.00922339
Group A (Epithelial)	ENSG00000273061	RP11-6J24.6	56.3286	-1.17509	0.00560741	0.0438416
Group A (Epithelial)	ENSG00000163683	SMIM14	3288.1	-1.17231	6.8257e-08	2.88507e-06
Group A (Epithelial)	ENSG00000172594	SMPDL3A	611.548	-1.17034	0.00392552	0.0336066
Group A (Epithelial)	ENSG00000108439	PNPO	769.378	-1.16717	0.00571511	0.044473
Group A (Epithelial)	ENSG00000180817	PPA1	5348.13	-1.16486	0.00147219	0.0157922
Group A (Epithelial)	ENSG00000145029	NICN1	897.029	-1.1641	0.00102486	0.0119822
Group A (Epithelial)	ENSG00000227896	RP11-77P6.2	116.469	-1.16171	0.0027397	0.0255554
Group A (Epithelial)	ENSG00000149292	TTC12	1037.99	-1.1601	6.6977e-05	0.00125825
Group A (Epithelial)	ENSG00000038002	AGA	857.004	-1.15747	9.26907e-06	0.000234503
Group A (Epithelial)	ENSG00000266208	CTD-2267D19.3	333.904	-1.15332	0.00347946	0.0306187
Group A (Epithelial)	ENSG00000152558	TMEM123	5114.65	-1.15298	0.00110916	0.0126561
Group A (Epithelial)	ENSG00000113119	TMCO6	929.048	-1.15228	0.000538724	0.00715653
Group A (Epithelial)	ENSG00000143578	CREB3L4	1971.82	-1.14313	0.000914758	0.0109211
Group A (Epithelial)	ENSG00000085063	CD59	15445.5	-1.13903	0.00402024	0.0341315
Group A (Epithelial)	ENSG00000051620	HEBP2	2254.71	-1.13254	8.34078e-10	4.7465e-08
Group A (Epithelial)	ENSG00000184719	RNLS	327.859	-1.13111	0.000261838	0.00390102
Group A (Epithelial)	ENSG00000155974	GRIP1	270.118	-1.12654	0.00577085	0.0448416
Group A (Epithelial)	ENSG00000124257	NEURL2	58.6933	-1.12483	0.00309993	0.0280853
Group A (Epithelial)	ENSG00000272523	LINC01023	91.0213	-1.11164	0.00180466	0.0185114
Group A (Epithelial)	ENSG00000145365	TIFA	811.972	-1.11044	0.00145757	0.0156746
Group A (Epithelial)	ENSG00000135423	GLS2	271.304	-1.10238	0.000112764	0.00194785
Group A (Epithelial)	ENSG00000261652	C15orf65	80.5541	-1.09831	1.93519e-05	0.000443565
Group A (Epithelial)	ENSG00000176974	SHMT1	1336.74	-1.09818	0.00469824	0.0384571
Group A (Epithelial)	ENSG00000136068	FLNB	7858.09	-1.09428	0.00178604	0.0183514
Group A (Epithelial)	ENSG00000149218	ENDOD1	1226.1	-1.09362	0.00131811	0.0144796
Group A (Epithelial)	ENSG00000189180	ZNF33A	1834.84	-1.09347	1.31688e-06	4.10048e-05
Group A (Epithelial)	ENSG00000110911	SLC11A2	2313.81	-1.09291	0.00577614	0.0448503
Group A (Epithelial)	ENSG00000093010	COMT	4193.17	-1.08936	0.00101796	0.0119275
Group A (Epithelial)	ENSG00000140043	PTGR2	519.547	-1.08483	0.000655746	0.00836905
Group A (Epithelial)	ENSG00000157600	TMEM164	1364.01	-1.08449	0.000753853	0.00934325
Group A (Epithelial)	ENSG00000148341	SH3GLB2	6782.07	-1.0804	7.30372e-05	0.00134501
Group A (Epithelial)	ENSG00000182359	KBTBD3	209.479	-1.07086	0.000188449	0.00295973
Group A (Epithelial)	ENSG00000112357	PEX7	440.443	-1.06885	0.000194643	0.00304142
Group A (Epithelial)	ENSG00000054277	OPN3	293.188	-1.06679	9.23901e-05	0.00164766
Group A (Epithelial)	ENSG00000198589	LRBA	1995.47	-1.06266	0.00157308	0.0166005
Group A (Epithelial)	ENSG00000173928	SWSAP1	208.043	-1.06144	0.000690994	0.00873572
Group A (Epithelial)	ENSG00000245937	CTC-228N24.3	967.341	-1.05994	2.91628e-05	0.000621972
Group A (Epithelial)	ENSG00000163399	ATP1A1	11868.8	-1.05957	1.65764e-06	4.9814e-05
Group A (Epithelial)	ENSG00000176055	MBLAC2	347.315	-1.0551	7.07462e-05	0.00131234
Group A (Epithelial)	ENSG00000141447	OSBPL1A	2450.63	-1.05383	3.44756e-06	9.56843e-05
Group A (Epithelial)	ENSG00000198786	MT-ND5	34787	-1.05095	1.90533e-05	0.000437655
Group A (Epithelial)	ENSG00000173726	TOMM20	8080.98	-1.05013	0.000956147	0.0113332
Group A (Epithelial)	ENSG00000117620	SLC35A3	761.682	-1.04506	0.00160311	0.0168264
Group A (Epithelial)	ENSG00000113356	POLR3G	148.901	-1.04219	0.00501913	0.0405388
Group A (Epithelial)	ENSG00000123240	OPTN	4108.47	-1.04175	0.0012892	0.014235
Group A (Epithelial)	ENSG00000151376	ME3	1800.91	-1.04095	0.00399388	0.0340424
Group A (Epithelial)	ENSG00000213087	RP11-613F7.1	38.107	-1.03774	0.00664807	0.0499397
Group A (Epithelial)	ENSG00000175895	PLEKHF2	941.575	-1.03081	0.00115335	0.0130644
Group A (Epithelial)	ENSG00000125898	FAM110A	915.469	-1.02715	0.000250353	0.00376125
Group A (Epithelial)	ENSG00000148154	UGCG	1526.59	-1.02665	0.00367131	0.0318439
Group A (Epithelial)	ENSG00000054793	ATP9A	1595.68	-1.02614	0.00396371	0.033839
Group A (Epithelial)	ENSG00000114405	C3orf14	573.242	-1.02218	0.00258729	0.024399
Group A (Epithelial)	ENSG00000173402	DAG1	4168.38	-1.02164	0.00185085	0.0188541
Group B (Fibrous)	ENSG00000181191	PJA1	3392.06	1.0008	0.00136235	0.0148516
Group B (Fibrous)	ENSG00000212719	C17orf51	697.584	1.00101	0.00663555	0.0498806
Group B (Fibrous)	ENSG00000146576	C7orf26	2483.26	1.00168	0.000416705	0.00575312
Group B (Fibrous)	ENSG00000219481	NBPF1	4062.4	1.00254	0.000840721	0.0101953
Group B (Fibrous)	ENSG00000196123	KIAA0895L	3200.83	1.00434	0.00153017	0.0162735
Group B (Fibrous)	ENSG00000142669	SH3BGRL3	5525.84	1.00609	0.00473449	0.0386359
Group B (Fibrous)	ENSG00000167525	PROCA1	336.794	1.00753	0.00276587	0.0257324
Group B (Fibrous)	ENSG00000090924	PLEKHG2	2873.41	1.01095	0.00253493	0.0240214
Group B (Fibrous)	ENSG00000089902	RCOR1	1888.94	1.01883	1.98828e-05	0.000453793
Group B (Fibrous)	ENSG00000269996	RP11-343N15.5	579.072	1.02175	0.00367419	0.0318489
Group B (Fibrous)	ENSG00000184640	SEPT9	16367	1.02243	0.000270933	0.00400868
Group B (Fibrous)	ENSG00000162878	PKDCC	3243.42	1.02365	0.000434675	0.00596573
Group B (Fibrous)	ENSG00000079432	CIC	4632.66	1.02713	7.07735e-05	0.00131234
Group B (Fibrous)	ENSG00000002822	MAD1L1	1894.07	1.02885	0.0038985	0.0334019
Group B (Fibrous)	ENSG00000169992	NLGN2	5788.98	1.03647	0.000619516	0.00800669
Group B (Fibrous)	ENSG00000178397	FAM220A	1436.17	1.03828	0.00603074	0.0464239
Group B (Fibrous)	ENSG00000236609	ZNF853	1440.72	1.03867	0.00137128	0.0149202
Group B (Fibrous)	ENSG00000126705	AHDC1	3848.45	1.04094	0.00284106	0.0262386
Group B (Fibrous)	ENSG00000108819	PPP1R9B	5684.25	1.04368	1.06843e-05	0.000265917
Group B (Fibrous)	ENSG00000105894	PTN	4804.93	1.04759	2.92384e-05	0.000622919
Group B (Fibrous)	ENSG00000125319	C17orf53	234.715	1.04837	0.00467527	0.0383381
Group B (Fibrous)	ENSG00000181467	RAP2B	2188.83	1.0575	0.00371216	0.0320486
Group B (Fibrous)	ENSG00000011028	MRC2	16195.4	1.05955	0.00221568	0.0217752
Group B (Fibrous)	ENSG00000116871	MAP7D1	5703.58	1.06046	0.000281738	0.00413433
Group B (Fibrous)	ENSG00000270504	RP11-420L9.5	361.879	1.06067	0.00158305	0.0166811
Group B (Fibrous)	ENSG00000116717	GADD45A	1380.27	1.06522	0.0053995	0.042667
Group B (Fibrous)	ENSG00000186073	C15orf41	443.272	1.06876	0.00437888	0.0364267
Group B (Fibrous)	ENSG00000125510	OPRL1	381.3	1.06896	0.00254351	0.0240606
Group B (Fibrous)	ENSG00000125844	RRBP1	16879.2	1.07473	0.00118468	0.0133559
Group B (Fibrous)	ENSG00000182095	TNRC18	7902.33	1.07726	0.000217544	0.00333609
Group B (Fibrous)	ENSG00000196204	RNF216P1	971.912	1.07905	0.00159829	0.0168005
Group B (Fibrous)	ENSG00000138092	CENPO	918.978	1.0851	0.00235938	0.0227449
Group B (Fibrous)	ENSG00000142686	C1orf216	1465.54	1.0866	0.000619435	0.00800669
Group B (Fibrous)	ENSG00000181409	AATK	333.994	1.08916	0.00369594	0.0319471
Group B (Fibrous)	ENSG00000261801	LOXL1-AS1	394.008	1.0932	8.6348e-05	0.00155804
Group B (Fibrous)	ENSG00000198720	ANKRD13B	1493.9	1.09648	0.0031068	0.0281357
Group B (Fibrous)	ENSG00000104936	DMPK	4924.41	1.09954	0.00497442	0.0402771
Group B (Fibrous)	ENSG00000233593	RP4-665J23.1	323.231	1.10029	0.0054645	0.0430064
Group B (Fibrous)	ENSG00000135862	LAMC1	14702.9	1.10117	0.00122941	0.0137231
Group B (Fibrous)	ENSG00000146674	IGFBP3	20443	1.10768	0.00137512	0.0149376
Group B (Fibrous)	ENSG00000102098	SCML2	231.406	1.10879	0.00255739	0.0241701
Group B (Fibrous)	ENSG00000183741	CBX6	4464.01	1.10904	0.00133792	0.0146523
Group B (Fibrous)	ENSG00000146112	PPP1R18	5271.71	1.11155	0.00500151	0.0404417
Group B (Fibrous)	ENSG00000101199	ARFGAP1	11001.8	1.11449	2.08772e-05	0.000472467
Group B (Fibrous)	ENSG00000153885	KCTD15	3511.43	1.1159	0.00168162	0.0174709
Group B (Fibrous)	ENSG00000137726	FXYD6	2104.33	1.11805	0.00372682	0.0321363
Group B (Fibrous)	ENSG00000106404	CLDN15	1068.03	1.11815	0.0021653	0.0213642
Group B (Fibrous)	ENSG00000142453	CARM1	3350.69	1.11971	3.99174e-05	0.000815607
Group B (Fibrous)	ENSG00000157927	RADIL	451.442	1.12624	0.000700286	0.00881243
Group B (Fibrous)	ENSG00000166813	KIF7	1720.8	1.12695	0.000247922	0.00373219
Group B (Fibrous)	ENSG00000173950	XXYLT1	1694.62	1.12737	0.00307281	0.0278867
Group B (Fibrous)	ENSG00000160191	PDE9A	1426.01	1.13037	0.00540787	0.0427174
Group B (Fibrous)	ENSG00000116128	BCL9	1640.54	1.1334	0.00291772	0.0267262
Group B (Fibrous)	ENSG00000137218	FRS3	646.585	1.13476	0.000531554	0.0070832
Group B (Fibrous)	ENSG00000242732	RGAG4	961.775	1.13698	4.44748e-05	0.000892699
Group B (Fibrous)	ENSG00000163596	ICA1L	544.681	1.14025	0.000938148	0.0111663
Group B (Fibrous)	ENSG00000050820	BCAR1	5971.96	1.14025	0.00522881	0.0416432
Group B (Fibrous)	ENSG00000100320	RBFOX2	8612.07	1.14042	0.000208268	0.00322379
Group B (Fibrous)	ENSG00000155970	MICU3	330.575	1.14314	2.69249e-06	7.70197e-05
Group B (Fibrous)	ENSG00000235944	ZNF815P	194.043	1.14519	0.00365093	0.0317023
Group B (Fibrous)	ENSG00000174007	CEP19	268.641	1.1455	0.00596395	0.0460917
Group B (Fibrous)	ENSG00000121964	GTDC1	1221.9	1.14638	0.00286816	0.0264433
Group B (Fibrous)	ENSG00000166484	MAPK7	1562.16	1.1474	0.0025303	0.0240094
Group B (Fibrous)	ENSG00000061273	HDAC7	8465.33	1.1492	8.34225e-05	0.00151417
Group B (Fibrous)	ENSG00000162650	ATXN7L2	658.367	1.15144	2.57162e-06	7.38575e-05
Group B (Fibrous)	ENSG00000124181	PLCG1	8782.23	1.15567	2.27674e-05	0.000509335
Group B (Fibrous)	ENSG00000008853	RHOBTB2	1634.37	1.15669	0.000135536	0.00227171
Group B (Fibrous)	ENSG00000146574	CCZ1B	791.481	1.15837	0.00165271	0.0172457
Group B (Fibrous)	ENSG00000143772	ITPKB	2550.19	1.16015	0.00539941	0.042667
Group B (Fibrous)	ENSG00000077782	FGFR1	13861.7	1.16298	1.37631e-05	0.000331023
Group B (Fibrous)	ENSG00000175898	CTD-2369P2.2	1403.17	1.16417	0.00560264	0.0438203
Group B (Fibrous)	ENSG00000101224	CDC25B	3840.58	1.16718	0.00083014	0.0100906
Group B (Fibrous)	ENSG00000114554	PLXNA1	5833.97	1.16788	7.34467e-05	0.00135139
Group B (Fibrous)	ENSG00000078900	TP73	273.659	1.17084	0.0022461	0.0219435
Group B (Fibrous)	ENSG00000011275	RNF216	3374.75	1.17253	2.48842e-06	7.19496e-05
Group B (Fibrous)	ENSG00000237015	CTA-984G1.5	71.6575	1.17615	0.00503661	0.0406376
Group B (Fibrous)	ENSG00000115657	ABCB6	723.779	1.18279	0.00364232	0.0317005
Group B (Fibrous)	ENSG00000140451	PIF1	708.45	1.18509	0.00566879	0.0442088
Group B (Fibrous)	ENSG00000130821	SLC6A8	1740.49	1.18883	0.00125101	0.0138847
Group B (Fibrous)	ENSG00000183426	NPIPA1	1143.01	1.19101	0.0029511	0.0269531
Group B (Fibrous)	ENSG00000122884	P4HA1	4227.27	1.19569	0.0064734	0.0489878
Group B (Fibrous)	ENSG00000107719	PALD1	2555.07	1.20209	0.000735947	0.00915836
Group B (Fibrous)	ENSG00000140836	ZFHX3	1480.36	1.20246	0.00544069	0.0429142
Group B (Fibrous)	ENSG00000119772	DNMT3A	2466.09	1.20509	0.000330938	0.00472384
Group B (Fibrous)	ENSG00000112182	BACH2	424.571	1.20925	0.00125732	0.0139404
Group B (Fibrous)	ENSG00000158427	TMSB15B	407.88	1.21121	0.00356171	0.0312017
Group B (Fibrous)	ENSG00000196155	PLEKHG4	3955.4	1.21149	7.27554e-05	0.00134097
Group B (Fibrous)	ENSG00000168994	PXDC1	1971.05	1.21258	4.49416e-06	0.000121893
Group B (Fibrous)	ENSG00000148400	NOTCH1	3889.11	1.21935	0.000901553	0.0107935
Group B (Fibrous)	ENSG00000141540	TTYH2	1301.68	1.2248	0.000419476	0.00578742
Group B (Fibrous)	ENSG00000186198	SLC51B	98.5216	1.23196	0.00597449	0.0461515
Group B (Fibrous)	ENSG00000096654	ZNF184	954.745	1.23803	0.00361305	0.0315404
Group B (Fibrous)	ENSG00000065150	IPO5	8816.15	1.24105	0.000719307	0.00898255
Group B (Fibrous)	ENSG00000178695	KCTD12	7383.45	1.24798	8.64654e-06	0.000221364
Group B (Fibrous)	ENSG00000273230	RP11-1246C19.1	249.854	1.25328	7.11305e-06	0.000185702
Group B (Fibrous)	ENSG00000260054	RP11-611L7.1	2765.98	1.25424	5.12725e-07	1.75159e-05
Group B (Fibrous)	ENSG00000158019	BRE	2154.98	1.25523	0.00519049	0.0414891
Group B (Fibrous)	ENSG00000225485	ARHGAP23	2360.14	1.25821	0.00191257	0.0192821
Group B (Fibrous)	ENSG00000051128	HOMER3	4065.37	1.25843	0.00211688	0.0209481
Group B (Fibrous)	ENSG00000130827	PLXNA3	3205.38	1.26715	0.000112452	0.00194404
Group B (Fibrous)	ENSG00000160691	SHC1	9062.64	1.26732	2.74938e-05	0.000595208
Group B (Fibrous)	ENSG00000162881	OXER1	481.548	1.27069	4.56193e-05	0.000912982
Group B (Fibrous)	ENSG00000071205	ARHGAP10	1505.44	1.27128	0.000285737	0.00418158
Group B (Fibrous)	ENSG00000123989	CHPF	8740.21	1.27267	0.00440296	0.0365553
Group B (Fibrous)	ENSG00000103269	RHBDL1	384.612	1.28478	0.000660454	0.0084135
Group B (Fibrous)	ENSG00000250067	YJEFN3	1230.3	1.28591	1.11272e-07	4.49573e-06
Group B (Fibrous)	ENSG00000183580	FBXL7	2455.11	1.28665	0.00102463	0.0119822
Group B (Fibrous)	ENSG00000115758	ODC1	3423.3	1.2896	0.000141366	0.00234379
Group B (Fibrous)	ENSG00000134369	NAV1	2337.89	1.29158	0.000826986	0.0100636
Group B (Fibrous)	ENSG00000229950	TFAP2A-AS1	126.51	1.29481	0.00153147	0.0162735
Group B (Fibrous)	ENSG00000197530	MIB2	6394.48	1.29878	0.00481118	0.0391426
Group B (Fibrous)	ENSG00000135324	MRAP2	310.146	1.30017	0.00394954	0.0337853
Group B (Fibrous)	ENSG00000131711	MAP1B	3784.14	1.30127	0.00327353	0.0291896
Group B (Fibrous)	ENSG00000139354	GAS2L3	355.689	1.30698	0.00518514	0.0414843
Group B (Fibrous)	ENSG00000197121	PGAP1	928.729	1.30804	1.34155e-05	0.000323717
Group B (Fibrous)	ENSG00000184194	GPR173	1527	1.31404	0.00361816	0.0315545
Group B (Fibrous)	ENSG00000203362	RP3-337H4.8	37.031	1.31969	0.00208472	0.0207161
Group B (Fibrous)	ENSG00000106086	PLEKHA8	1037.5	1.32256	0.00364448	0.0317005
Group B (Fibrous)	ENSG00000100036	SLC35E4	269.078	1.34593	0.000938422	0.0111663
Group B (Fibrous)	ENSG00000113758	DBN1	11107.4	1.35012	0.00521496	0.0415844
Group B (Fibrous)	ENSG00000184702	SEPT5	3444	1.3545	1.23623e-06	3.87751e-05
Group B (Fibrous)	ENSG00000109472	CPE	14551.8	1.3555	0.00550617	0.0432554
Group B (Fibrous)	ENSG00000105426	PTPRS	4666.5	1.35768	6.15125e-05	0.0011689
Group B (Fibrous)	ENSG00000102057	KCND1	452.048	1.36482	0.00107177	0.0123421
Group B (Fibrous)	ENSG00000105245	NUMBL	2237.95	1.37035	6.44451e-05	0.00121873
Group B (Fibrous)	ENSG00000132535	DLG4	3055.72	1.3731	4.06389e-11	2.85858e-09
Group B (Fibrous)	ENSG00000132613	MTSS1L	1722.1	1.376	3.71131e-05	0.000764865
Group B (Fibrous)	ENSG00000168140	VASN	3523.22	1.38014	0.00631195	0.047969
Group B (Fibrous)	ENSG00000187838	TMEM256-PLSCR3	200.028	1.38288	0.000476968	0.00644794
Group B (Fibrous)	ENSG00000235790	RP11-73M7.6	281.231	1.38748	0.00371047	0.0320469
Group B (Fibrous)	ENSG00000169604	ANTXR1	8188.42	1.38769	0.00195549	0.0196226
Group B (Fibrous)	ENSG00000031081	ARHGAP31	2476.14	1.38797	0.00196849	0.0197254
Group B (Fibrous)	ENSG00000092445	TYRO3	964.122	1.38948	0.000593525	0.00772194
Group B (Fibrous)	ENSG00000165716	FAM69B	1293.04	1.39099	0.000577308	0.00754758
Group B (Fibrous)	ENSG00000205903	ZNF316	2743.25	1.39299	0.000172016	0.0027479
Group B (Fibrous)	ENSG00000170049	KCNAB3	707.631	1.39328	0.00165936	0.0172983
Group B (Fibrous)	ENSG00000171016	PYGO1	552.699	1.39865	6.5248e-05	0.001229
Group B (Fibrous)	ENSG00000171132	PRKCE	960.188	1.40048	0.000774012	0.00953494
Group B (Fibrous)	ENSG00000161791	FMNL3	3147.61	1.40283	0.000966956	0.0114424
Group B (Fibrous)	ENSG00000197283	SYNGAP1	2459.15	1.4038	0.00010742	0.00187365
Group B (Fibrous)	ENSG00000130508	PXDN	10491.3	1.40975	0.00592825	0.0458323
Group B (Fibrous)	ENSG00000108852	MPP2	600.454	1.40991	0.00434566	0.0362347
Group B (Fibrous)	ENSG00000261534	RP11-244O19.1	615.345	1.41169	0.00415022	0.035108
Group B (Fibrous)	ENSG00000143429	AC027612.6	2331.43	1.41401	0.00656853	0.0494808
Group B (Fibrous)	ENSG00000106336	FBXO24	199.629	1.42156	0.000572123	0.00751183
Group B (Fibrous)	ENSG00000103710	RASL12	3737.42	1.42903	0.0034508	0.0303914
Group B (Fibrous)	ENSG00000149257	SERPINH1	23477	1.44273	0.000670598	0.00850799
Group B (Fibrous)	ENSG00000250208	FZD10-AS1	666.662	1.44399	0.00195305	0.0196073
Group B (Fibrous)	ENSG00000177932	ZNF354C	818.762	1.44962	0.00156128	0.0165166
Group B (Fibrous)	ENSG00000182963	GJC1	1476.49	1.4518	0.000491961	0.00660483
Group B (Fibrous)	ENSG00000170085	SIMC1	606.353	1.4588	1.14806e-05	0.000282135
Group B (Fibrous)	ENSG00000067191	CACNB1	871.931	1.46288	2.49054e-05	0.000548583
Group B (Fibrous)	ENSG00000161021	MAML1	3948.04	1.46386	0.000320068	0.00460069
Group B (Fibrous)	ENSG00000173991	TCAP	297.518	1.47069	0.000237515	0.00358596
Group B (Fibrous)	ENSG00000066735	KIF26A	2518.48	1.4716	0.00118999	0.0133805
Group B (Fibrous)	ENSG00000177990	DPY19L2	884.637	1.4722	0.00289005	0.0265311
Group B (Fibrous)	ENSG00000160282	FTCD	134.029	1.48003	0.000265243	0.00393536
Group B (Fibrous)	ENSG00000146122	DAAM2	3640.92	1.48056	0.00202603	0.0202075
Group B (Fibrous)	ENSG00000229348	HYI-AS1	28.128	1.48294	0.00401143	0.0340836
Group B (Fibrous)	ENSG00000116991	SIPA1L2	2642.12	1.48754	0.00495369	0.040165
Group B (Fibrous)	ENSG00000141526	SLC16A3	1602.81	1.49238	0.000191012	0.00299122
Group B (Fibrous)	ENSG00000183688	FAM101B	1822.66	1.49891	4.85566e-06	0.000130871
Group B (Fibrous)	ENSG00000164692	COL1A2	156573	1.49893	0.00507573	0.0408803
Group B (Fibrous)	ENSG00000187953	PMS2CL	624.385	1.4997	0.00142903	0.0154217
Group B (Fibrous)	ENSG00000102935	ZNF423	1006.91	1.50607	0.00606459	0.0466678
Group B (Fibrous)	ENSG00000142173	COL6A2	79725.4	1.50871	2.11539e-05	0.000478226
Group B (Fibrous)	ENSG00000087303	NID2	3950.7	1.51295	0.00660835	0.0497284
Group B (Fibrous)	ENSG00000142156	COL6A1	72290.5	1.51401	0.000343641	0.00487597
Group B (Fibrous)	ENSG00000137411	VARS2	4123.25	1.51436	1.2269e-05	0.000300135
Group B (Fibrous)	ENSG00000106397	PLOD3	4570.91	1.51691	0.00168816	0.0175219
Group B (Fibrous)	ENSG00000135740	SLC9A5	567.683	1.51927	3.97188e-07	1.40383e-05
Group B (Fibrous)	ENSG00000117425	PTCH2	1552.98	1.52116	0.000479299	0.00647537
Group B (Fibrous)	ENSG00000115041	KCNIP3	1253.56	1.52308	0.00324639	0.02902
Group B (Fibrous)	ENSG00000102048	ASB9	192.71	1.53321	0.00434751	0.036236
Group B (Fibrous)	ENSG00000185112	FAM43A	3752.56	1.53456	0.00111401	0.0126925
Group B (Fibrous)	ENSG00000131773	KHDRBS3	884.833	1.53748	0.00416655	0.0351665
Group B (Fibrous)	ENSG00000176597	B3GNT5	423.027	1.54272	0.00167558	0.0174166
Group B (Fibrous)	ENSG00000067840	PDZD4	2283.09	1.54653	0.00136013	0.0148424
Group B (Fibrous)	ENSG00000254461	RP11-755F10.3	71.0934	1.55336	0.00105697	0.0122422
Group B (Fibrous)	ENSG00000128602	SMO	5009.9	1.55358	0.00022725	0.00346019
Group B (Fibrous)	ENSG00000112276	BVES	229.681	1.55463	0.00618018	0.0472185
Group B (Fibrous)	ENSG00000264885	RP11-815I9.4	117.696	1.55898	1.30867e-05	0.000317245
Group B (Fibrous)	ENSG00000253293	HOXA10	238.167	1.56632	0.00157706	0.0166344
Group B (Fibrous)	ENSG00000171680	PLEKHG5	3408.23	1.57158	0.000425203	0.00585514
Group B (Fibrous)	ENSG00000131015	ULBP2	102.751	1.57302	0.00349491	0.0307042
Group B (Fibrous)	ENSG00000157350	ST3GAL2	2801.15	1.5732	0.00277712	0.0258115
Group B (Fibrous)	ENSG00000166086	JAM3	4943.18	1.5739	8.32533e-05	0.00151238
Group B (Fibrous)	ENSG00000164086	DUSP7	2531.03	1.58057	3.96881e-13	3.51847e-11
Group B (Fibrous)	ENSG00000026559	KCNG1	303.667	1.58146	0.0065354	0.0493352
Group B (Fibrous)	ENSG00000135916	ITM2C	14283.7	1.58914	0.00038223	0.00532151
Group B (Fibrous)	ENSG00000112559	MDFI	3445.56	1.59025	0.00151489	0.0161614
Group B (Fibrous)	ENSG00000136295	TTYH3	8693.95	1.59208	2.28557e-06	6.67138e-05
Group B (Fibrous)	ENSG00000138080	EMILIN1	19543.5	1.59433	0.00364851	0.0317023
Group B (Fibrous)	ENSG00000104901	DKKL1	87.384	1.59453	0.00122786	0.01372
Group B (Fibrous)	ENSG00000127955	GNAI1	1222.58	1.59644	0.000437518	0.00599011
Group B (Fibrous)	ENSG00000183963	SMTN	8584.36	1.59919	0.000387667	0.00539015
Group B (Fibrous)	ENSG00000091136	LAMB1	19797.5	1.6027	0.000264532	0.0039296
Group B (Fibrous)	ENSG00000261452	RP11-509E16.1	302.615	1.60558	7.68405e-05	0.00140901
Group B (Fibrous)	ENSG00000185585	OLFML2A	6680.62	1.61164	0.00508912	0.0409381
Group B (Fibrous)	ENSG00000112039	FANCE	541.397	1.61178	1.10786e-06	3.52119e-05
Group B (Fibrous)	ENSG00000101440	ASIP	57.3365	1.61623	0.0031231	0.0282237
Group B (Fibrous)	ENSG00000164330	EBF1	1719.1	1.61633	0.0061361	0.0470157
Group B (Fibrous)	ENSG00000171282	RP11-1055B8.7	2296.02	1.61732	0.000643225	0.0082485
Group B (Fibrous)	ENSG00000168785	TSPAN5	3663.42	1.62027	0.00124353	0.0138518
Group B (Fibrous)	ENSG00000101955	SRPX	3214.72	1.6263	0.00120916	0.0135605
Group B (Fibrous)	ENSG00000108821	COL1A1	200810	1.62659	0.00192986	0.0194108
Group B (Fibrous)	ENSG00000169122	FAM110B	1164.88	1.62943	0.00275851	0.0256862
Group B (Fibrous)	ENSG00000143067	ZNF697	890.095	1.643	0.000630557	0.0081103
Group B (Fibrous)	ENSG00000205978	NYNRIN	4046.11	1.64391	0.000696651	0.0087814
Group B (Fibrous)	ENSG00000135596	MICAL1	4856.86	1.64435	0.00164979	0.0172377
Group B (Fibrous)	ENSG00000117385	LEPRE1	7336.45	1.64722	4.72053e-05	0.000937725
Group B (Fibrous)	ENSG00000149294	NCAM1	937.403	1.64915	0.00319426	0.0286615
Group B (Fibrous)	ENSG00000116035	VAX2	264.933	1.65079	1.46377e-07	5.72016e-06
Group B (Fibrous)	ENSG00000224729	PCOLCE-AS1	118.54	1.65385	0.000103507	0.00181425
Group B (Fibrous)	ENSG00000243230	RP11-286H14.8	51.3803	1.66443	0.00240226	0.0230802
Group B (Fibrous)	ENSG00000166949	SMAD3	3245.4	1.67367	2.56556e-05	0.000561075
Group B (Fibrous)	ENSG00000262691	CTC-277H1.7	171.557	1.67557	0.00223753	0.0218796
Group B (Fibrous)	ENSG00000256673	RP11-599J14.2	73.9042	1.67692	0.00640359	0.0484766
Group B (Fibrous)	ENSG00000272379	RP1-257A7.5	207.821	1.67775	0.000452761	0.0061595
Group B (Fibrous)	ENSG00000076716	GPC4	1216.78	1.67912	0.00080721	0.00987336
Group B (Fibrous)	ENSG00000272540	XXbac-BPG252P9.9	32.6996	1.6804	0.00636475	0.0482468
Group B (Fibrous)	ENSG00000178187	ZNF454	204.506	1.68554	0.0014359	0.0154725
Group B (Fibrous)	ENSG00000136630	HLX	1014	1.68667	0.000261148	0.00389344
Group B (Fibrous)	ENSG00000169855	ROBO1	3576.51	1.69209	0.00111174	0.0126734
Group B (Fibrous)	ENSG00000090776	EFNB1	5725.16	1.70195	0.00039978	0.00555138
Group B (Fibrous)	ENSG00000145990	GFOD1	762.265	1.70243	1.18034e-07	4.74214e-06
Group B (Fibrous)	ENSG00000151692	RNF144A	2482.47	1.70284	0.00235619	0.0227338
Group B (Fibrous)	ENSG00000165655	ZNF503	1206.64	1.70334	0.000580585	0.00758035
Group B (Fibrous)	ENSG00000176845	METRNL	2773.5	1.71007	0.00228579	0.0222602
Group B (Fibrous)	ENSG00000056487	PHF21B	225.853	1.71722	0.000714565	0.00893894
Group B (Fibrous)	ENSG00000254615	RP11-395G23.3	236.081	1.71723	0.00180663	0.0185186
Group B (Fibrous)	ENSG00000264063	MIR3687	69.8391	1.72139	0.00597599	0.0461515
Group B (Fibrous)	ENSG00000134569	LRP4	523.298	1.72481	0.0037494	0.0323051
Group B (Fibrous)	ENSG00000161010	C5orf45	4005.05	1.72821	0.00234717	0.0226728
Group B (Fibrous)	ENSG00000109576	AADAT	1034.64	1.74143	5.16534e-05	0.00101203
Group B (Fibrous)	ENSG00000244486	SCARF2	4530.76	1.74621	0.00122503	0.0136955
Group B (Fibrous)	ENSG00000249992	TMEM158	1435.87	1.7539	0.00511169	0.0410116
Group B (Fibrous)	ENSG00000135842	FAM129A	3163.4	1.75603	0.000439771	0.0060099
Group B (Fibrous)	ENSG00000106123	EPHB6	1324.18	1.77523	0.000387271	0.00538814
Group B (Fibrous)	ENSG00000141570	CBX8	1286.33	1.77809	1.39822e-20	2.72704e-18
Group B (Fibrous)	ENSG00000182492	BGN	19761.7	1.78664	0.00636816	0.0482468
Group B (Fibrous)	ENSG00000135636	DYSF	2069.76	1.78877	3.59675e-05	0.000743398
Group B (Fibrous)	ENSG00000092068	SLC7A8	4728.13	1.79553	1.32877e-05	0.000321391
Group B (Fibrous)	ENSG00000108797	CNTNAP1	1378	1.79898	3.09994e-05	0.000653943
Group B (Fibrous)	ENSG00000215394	BMS1P18	73.9761	1.80482	0.00359071	0.0314293
Group B (Fibrous)	ENSG00000114251	WNT5A	1853.89	1.8063	2.51152e-05	0.000552072
Group B (Fibrous)	ENSG00000118402	ELOVL4	307.222	1.80652	0.000571099	0.00750298
Group B (Fibrous)	ENSG00000168246	UBTD2	4701.26	1.8081	0.000259613	0.00387325
Group B (Fibrous)	ENSG00000169783	LINGO1	1824.93	1.80876	0.00273502	0.025534
Group B (Fibrous)	ENSG00000215788	TNFRSF25	2624.1	1.82015	2.74804e-05	0.000595208
Group B (Fibrous)	ENSG00000162373	BEND5	807.749	1.82742	0.000274657	0.00404983
Group B (Fibrous)	ENSG00000177679	SRRM3	491.909	1.83132	0.00640011	0.0484673
Group B (Fibrous)	ENSG00000108511	HOXB6	229.488	1.83281	0.0015462	0.0164005
Group B (Fibrous)	ENSG00000180739	S1PR5	484.003	1.83427	0.00155897	0.0165083
Group B (Fibrous)	ENSG00000164683	HEY1	1985.1	1.84231	0.00359355	0.0314293
Group B (Fibrous)	ENSG00000165379	LRFN5	561.927	1.84845	0.000868962	0.0104676
Group B (Fibrous)	ENSG00000100968	NFATC4	10375.1	1.85116	0.00225458	0.0220163
Group B (Fibrous)	ENSG00000075618	FSCN1	15160.3	1.85198	1.75099e-05	0.000408323
Group B (Fibrous)	ENSG00000215270	LA16c-60H5.7	50.5353	1.85834	0.00256694	0.0242497
Group B (Fibrous)	ENSG00000271334	CTD-2078B5.2	34.4305	1.86545	2.31423e-05	0.000515036
Group B (Fibrous)	ENSG00000121068	TBX2	2874.29	1.86595	0.00140846	0.0152381
Group B (Fibrous)	ENSG00000170390	DCLK2	856.98	1.87322	4.0031e-05	0.00081715
Group B (Fibrous)	ENSG00000107731	UNC5B	3814.28	1.87763	0.00222409	0.0218278
Group B (Fibrous)	ENSG00000268041	CTD-2575K13.6	37.6661	1.879	0.00496146	0.0402127
Group B (Fibrous)	ENSG00000141505	ASGR1	498.271	1.89056	9.35064e-05	0.0016648
Group B (Fibrous)	ENSG00000247095	MIR210HG	274.146	1.89167	0.000571009	0.00750298
Group B (Fibrous)	ENSG00000122691	TWIST1	1308.83	1.90316	0.000321391	0.00461521
Group B (Fibrous)	ENSG00000112773	FAM46A	1643.01	1.91681	0.00609309	0.0468199
Group B (Fibrous)	ENSG00000179314	WSCD1	618.395	1.91709	0.00599476	0.0462465
Group B (Fibrous)	ENSG00000155093	PTPRN2	587.177	1.92713	0.0036168	0.0315545
Group B (Fibrous)	ENSG00000129038	LOXL1	4997.93	1.92815	0.00364719	0.0317023
Group B (Fibrous)	ENSG00000170624	SGCD	1685.57	1.93371	0.000979094	0.0115415
Group B (Fibrous)	ENSG00000158292	GPR153	3478.42	1.93878	0.00288645	0.0265311
Group B (Fibrous)	ENSG00000272767	JMJD1C-AS1	90.0556	1.94042	0.00251547	0.0239003
Group B (Fibrous)	ENSG00000206195	AP000525.9	309.461	1.94747	1.32648e-05	0.0003212
Group B (Fibrous)	ENSG00000183496	MEX3B	1532	1.95177	5.44887e-08	2.338e-06
Group B (Fibrous)	ENSG00000125354	SEPT6	4234.57	1.95356	4.9413e-05	0.000976158
Group B (Fibrous)	ENSG00000010810	FYN	3937.38	1.95996	4.34849e-06	0.000118693
Group B (Fibrous)	ENSG00000158859	ADAMTS4	2157.35	1.96361	0.00513176	0.041127
Group B (Fibrous)	ENSG00000111799	COL12A1	13012.8	1.96797	0.00288033	0.0265065
Group B (Fibrous)	ENSG00000134323	MYCN	103.791	1.96917	0.00538364	0.0425875
Group B (Fibrous)	ENSG00000170681	MURC	99.0641	1.97871	2.85843e-05	0.000613862
Group B (Fibrous)	ENSG00000139880	CDH24	1420.23	1.98522	1.53963e-07	5.98391e-06
Group B (Fibrous)	ENSG00000215933	BX119917.1	143.712	1.98693	1.13637e-05	0.000280226
Group B (Fibrous)	ENSG00000168487	BMP1	6772.67	2.01263	2.14257e-05	0.000482843
Group B (Fibrous)	ENSG00000238184	CD81-AS1	85.666	2.01591	0.00450701	0.0371755
Group B (Fibrous)	ENSG00000187068	C3orf70	268.485	2.04183	0.00266097	0.0249622
Group B (Fibrous)	ENSG00000138411	HECW2	856.621	2.0549	0.000253335	0.00380006
Group B (Fibrous)	ENSG00000270277	RP11-65L3.2	82.4663	2.05627	0.00136082	0.0148424
Group B (Fibrous)	ENSG00000120658	ENOX1	340.876	2.06797	0.00636874	0.0482468
Group B (Fibrous)	ENSG00000232527	RP11-14N7.2	719.372	2.07662	0.000569639	0.00749731
Group B (Fibrous)	ENSG00000167771	RCOR2	706.97	2.07796	0.000111823	0.00193784
Group B (Fibrous)	ENSG00000120075	HOXB5	130.063	2.0786	0.00547624	0.0430829
Group B (Fibrous)	ENSG00000237424	FOXD2-AS1	309.732	2.07875	0.00262889	0.0246828
Group B (Fibrous)	ENSG00000250510	GPR162	1216.64	2.08462	0.000204088	0.00317053
Group B (Fibrous)	ENSG00000180044	C3orf80	181.717	2.08554	0.00393002	0.0336317
Group B (Fibrous)	ENSG00000185614	FAM212A	823.326	2.0861	0.000125843	0.00214443
Group B (Fibrous)	ENSG00000166963	MAP1A	1652.27	2.0944	0.000607019	0.00787634
Group B (Fibrous)	ENSG00000167992	VWCE	211.575	2.10735	0.00573804	0.044612
Group B (Fibrous)	ENSG00000197813	CTC-301O7.4	109.498	2.11783	0.00175446	0.0180875
Group B (Fibrous)	ENSG00000154864	PIEZO2	1170.96	2.12487	0.00150555	0.0160937
Group B (Fibrous)	ENSG00000112139	MDGA1	1402.49	2.12576	0.00297269	0.0271042
Group B (Fibrous)	ENSG00000082684	SEMA5B	1632.42	2.13672	0.00165699	0.017282
Group B (Fibrous)	ENSG00000130635	COL5A1	36116.7	2.14681	0.000169778	0.00272229
Group B (Fibrous)	ENSG00000149451	ADAM33	12873.9	2.15161	3.14545e-05	0.000662893
Group B (Fibrous)	ENSG00000173546	CSPG4	3180.72	2.15286	6.35295e-06	0.00016744
Group B (Fibrous)	ENSG00000205363	C15orf59	572.347	2.16471	0.00122282	0.0136779
Group B (Fibrous)	ENSG00000164638	SLC29A4	1373.09	2.16677	8.28031e-05	0.00150547
Group B (Fibrous)	ENSG00000197380	DACT3	2395.95	2.16702	7.80967e-07	2.558e-05
Group B (Fibrous)	ENSG00000270457	RP11-467C18.1	22.6042	2.16725	0.00439994	0.0365453
Group B (Fibrous)	ENSG00000260027	HOXB7	349.441	2.18985	1.47256e-05	0.000350322
Group B (Fibrous)	ENSG00000138795	LEF1	1185.16	2.19308	0.000264672	0.0039296
Group B (Fibrous)	ENSG00000213199	ASIC3	352.701	2.1941	3.21965e-08	1.42716e-06
Group B (Fibrous)	ENSG00000135414	GDF11	876.167	2.20389	1.28552e-09	7.05358e-08
Group B (Fibrous)	ENSG00000273389	RP13-514E23.2	17.4294	2.20519	0.00066119	0.0084135
Group B (Fibrous)	ENSG00000174600	CMKLR1	3266.61	2.21018	0.0011064	0.0126524
Group B (Fibrous)	ENSG00000213397	HAUS7	655.682	2.22741	0.000130907	0.00220793
Group B (Fibrous)	ENSG00000268518	CTD-2545M3.8	98.0318	2.22936	0.00521597	0.0415844
Group B (Fibrous)	ENSG00000115896	PLCL1	515.16	2.23583	0.000657185	0.00838243
Group B (Fibrous)	ENSG00000150636	CCDC102B	794.432	2.24496	0.00106699	0.0123079
Group B (Fibrous)	ENSG00000163064	EN1	532.627	2.24831	3.32065e-06	9.26413e-05
Group B (Fibrous)	ENSG00000146197	SCUBE3	300.255	2.24917	0.00105794	0.0122422
Group B (Fibrous)	ENSG00000237928	RP4-668G5.1	80.8993	2.25411	0.00233397	0.0225655
Group B (Fibrous)	ENSG00000254855	RP11-867G23.1	38.9751	2.25757	0.000808408	0.00988239
Group B (Fibrous)	ENSG00000154127	UBASH3B	1336.01	2.26091	0.00298845	0.0272363
Group B (Fibrous)	ENSG00000164742	ADCY1	1520.74	2.26107	0.000253467	0.00380006
Group B (Fibrous)	ENSG00000089225	TBX5	667.269	2.26679	6.4103e-07	2.1455e-05
Group B (Fibrous)	ENSG00000103647	CORO2B	1844.25	2.27815	0.000349126	0.00493422
Group B (Fibrous)	ENSG00000170577	SIX2	118.015	2.29883	0.00278308	0.0258477
Group B (Fibrous)	ENSG00000172985	SH3RF3	773.288	2.30162	0.00104252	0.0121292
Group B (Fibrous)	ENSG00000077943	ITGA8	702.852	2.31094	0.00383657	0.0329371
Group B (Fibrous)	ENSG00000075340	ADD2	491.326	2.31145	0.000140505	0.00233493
Group B (Fibrous)	ENSG00000177614	PGBD5	225.697	2.32187	6.9366e-05	0.00129519
Group B (Fibrous)	ENSG00000185633	NDUFA4L2	1751.3	2.32278	0.0028284	0.0261441
Group B (Fibrous)	ENSG00000124496	TRERF1	1463.12	2.32623	4.46235e-06	0.000121338
Group B (Fibrous)	ENSG00000196421	LINC00176	335.482	2.33565	0.000546012	0.00724436
Group B (Fibrous)	ENSG00000107736	CDH23	1461.33	2.33566	4.7162e-05	0.000937725
Group B (Fibrous)	ENSG00000173894	CBX2	1362.61	2.33929	5.53486e-07	1.87295e-05
Group B (Fibrous)	ENSG00000161682	FAM171A2	1303.17	2.34563	0.000159458	0.00258579
Group B (Fibrous)	ENSG00000120068	HOXB8	104.013	2.34686	0.000527658	0.00703566
Group B (Fibrous)	ENSG00000105880	DLX5	240.513	2.35193	0.00111788	0.012723
Group B (Fibrous)	ENSG00000080573	COL5A3	6096.41	2.3526	0.000248071	0.00373219
Group B (Fibrous)	ENSG00000158270	COLEC12	5093.53	2.36447	0.00555475	0.0434933
Group B (Fibrous)	ENSG00000171388	APLN	3852.5	2.36969	0.00455898	0.037532
Group B (Fibrous)	ENSG00000184160	ADRA2C	367.865	2.38875	7.59511e-05	0.00139389
Group B (Fibrous)	ENSG00000128591	FLNC	2683.69	2.39222	0.000488907	0.00657206
Group B (Fibrous)	ENSG00000138639	ARHGAP24	2240.33	2.41876	9.24665e-05	0.00164766
Group B (Fibrous)	ENSG00000011332	DPF1	206.315	2.42341	0.00160292	0.0168264
Group B (Fibrous)	ENSG00000105464	GRIN2D	294.615	2.42395	0.00181454	0.0185607
Group B (Fibrous)	ENSG00000106333	PCOLCE	13917.8	2.42563	0.000757097	0.00937803
Group B (Fibrous)	ENSG00000005961	ITGA2B	309.528	2.4257	4.78398e-05	0.000949449
Group B (Fibrous)	ENSG00000137070	IL11RA	5322.89	2.42882	0.00156697	0.0165523
Group B (Fibrous)	ENSG00000215615	AL354822.1	624.952	2.4671	2.21156e-05	0.000496305
Group B (Fibrous)	ENSG00000184524	CEND1	75.6598	2.4694	0.0061181	0.0469448
Group B (Fibrous)	ENSG00000183092	BEGAIN	1071.43	2.49855	4.93938e-06	0.00013296
Group B (Fibrous)	ENSG00000164283	ESM1	561.914	2.5169	5.49745e-05	0.00106446
Group B (Fibrous)	ENSG00000167100	SAMD14	457.366	2.5392	1.76957e-09	9.42041e-08
Group B (Fibrous)	ENSG00000171873	ADRA1D	370.344	2.54392	0.000951925	0.0112992
Group B (Fibrous)	ENSG00000224963	U82695.9	37.9691	2.54748	0.00013961	0.00232726
Group B (Fibrous)	ENSG00000082497	SERTAD4	1601.48	2.55297	2.48989e-05	0.000548583
Group B (Fibrous)	ENSG00000137273	FOXF2	809.484	2.56049	0.000871344	0.0104904
Group B (Fibrous)	ENSG00000183479	TREX2	172.389	2.57379	0.00528076	0.0419761
Group B (Fibrous)	ENSG00000167371	PRRT2	1252.54	2.58184	0.0040699	0.0344985
Group B (Fibrous)	ENSG00000176956	LY6H	459.194	2.60635	0.00294359	0.0269189
Group B (Fibrous)	ENSG00000272872	LL22NC03-N14H11.1	75.5194	2.61019	1.52106e-06	4.61567e-05
Group B (Fibrous)	ENSG00000153012	LGI2	282.83	2.63596	0.00180507	0.0185114
Group B (Fibrous)	ENSG00000223458	RP11-332E3.2	13.4666	2.63826	6.03133e-05	0.00114917
Group B (Fibrous)	ENSG00000176909	MAMSTR	423.182	2.65469	0.00144445	0.015549
Group B (Fibrous)	ENSG00000179954	SSC5D	1297.88	2.67199	0.00146061	0.0156994
Group B (Fibrous)	ENSG00000006016	CRLF1	3488.17	2.67558	0.00103255	0.0120525
Group B (Fibrous)	ENSG00000182379	NXPH4	659.84	2.67562	0.0002979	0.00433246
Group B (Fibrous)	ENSG00000064195	DLX3	434.393	2.67612	1.89447e-05	0.000435626
Group B (Fibrous)	ENSG00000166924	NYAP1	277.364	2.67714	3.03388e-05	0.000641903
Group B (Fibrous)	ENSG00000237575	PYY2	75.8814	2.69284	0.00135885	0.014836
Group B (Fibrous)	ENSG00000165152	TMEM246	391.158	2.70014	0.0013723	0.0149202
Group B (Fibrous)	ENSG00000163536	SERPINI1	1104.97	2.72154	0.00422789	0.0354594
Group B (Fibrous)	ENSG00000105642	KCNN1	205.343	2.75082	0.000174325	0.00277652
Group B (Fibrous)	ENSG00000101098	RIMS4	234.813	2.77383	0.00582091	0.0451652
Group B (Fibrous)	ENSG00000264462	MIR3648	131.904	2.7765	3.08345e-05	0.000651105
Group B (Fibrous)	ENSG00000134207	SYT6	282.665	2.79036	0.00515876	0.0412971
Group B (Fibrous)	ENSG00000107611	CUBN	522.308	2.79698	1.59352e-10	1.02974e-08
Group B (Fibrous)	ENSG00000167105	TMEM92	192.876	2.80333	0.00525813	0.0418117
Group B (Fibrous)	ENSG00000109758	HGFAC	108.354	2.80555	1.09327e-10	7.2708e-09
Group B (Fibrous)	ENSG00000254350	RP11-542A14.1	34.906	2.80726	0.00455767	0.037532
Group B (Fibrous)	ENSG00000176887	SOX11	1754.13	2.81511	0.000554655	0.00734088
Group B (Fibrous)	ENSG00000153823	PID1	1327.94	2.82049	0.00360014	0.0314735
Group B (Fibrous)	ENSG00000204248	COL11A2	689.073	2.82224	2.1831e-07	8.15961e-06
Group B (Fibrous)	ENSG00000146250	PRSS35	482.734	2.82333	0.000704131	0.00884969
Group B (Fibrous)	ENSG00000160097	FNDC5	349.819	2.82549	0.000128114	0.00217105
Group B (Fibrous)	ENSG00000008277	ADAM22	1075.76	2.84088	0.000351968	0.00496132
Group B (Fibrous)	ENSG00000260011	RP13-20L14.1	40.2767	2.86002	7.83626e-08	3.29e-06
Group B (Fibrous)	ENSG00000229108	AC005550.4	57.2737	2.87417	0.000214909	0.00331399
Group B (Fibrous)	ENSG00000124749	COL21A1	2205.11	2.88419	3.02447e-09	1.56732e-07
Group B (Fibrous)	ENSG00000180616	SSTR2	843.266	2.90558	0.00467885	0.0383422
Group B (Fibrous)	ENSG00000106236	NPTX2	1335.39	2.92486	0.00388145	0.0332958
Group B (Fibrous)	ENSG00000003137	CYP26B1	1826.02	3.01638	2.29143e-05	0.000512088
Group B (Fibrous)	ENSG00000167414	GNG8	46.1836	3.01641	2.04045e-06	6.02134e-05
Group B (Fibrous)	ENSG00000165617	DACT1	2436.84	3.07744	5.72611e-11	3.98857e-09
Group B (Fibrous)	ENSG00000130812	ANGPTL6	170.832	3.08056	0.000401154	0.00556686
Group B (Fibrous)	ENSG00000170689	HOXB9	175.35	3.09333	1.82933e-07	6.97076e-06
Group B (Fibrous)	ENSG00000107821	KAZALD1	1165.24	3.10867	8.0967e-10	4.61985e-08
Group B (Fibrous)	ENSG00000271947	RP11-439M11.1	46.5892	3.1187	0.000113732	0.00196142
Group B (Fibrous)	ENSG00000105889	STEAP1B	99.5875	3.12387	3.37782e-10	2.08241e-08
Group B (Fibrous)	ENSG00000164093	PITX2	246.083	3.14255	9.09239e-06	0.000230577
Group B (Fibrous)	ENSG00000122121	XPNPEP2	795.352	3.16339	3.81595e-09	1.95387e-07
Group B (Fibrous)	ENSG00000240990	HOXA11-AS	199.779	3.22481	1.15577e-09	6.39069e-08
Group B (Fibrous)	ENSG00000166292	TMEM100	684.173	3.25088	0.000299156	0.00434082
Group B (Fibrous)	ENSG00000044524	EPHA3	401.969	3.26392	0.000197674	0.00307981
Group B (Fibrous)	ENSG00000107807	TLX1	186.485	3.27321	0.00279992	0.0259592
Group B (Fibrous)	ENSG00000184258	CDR1	50.8979	3.28312	0.00240692	0.0230876
Group B (Fibrous)	ENSG00000221890	NPTXR	1996.67	3.29303	2.90504e-09	1.51274e-07
Group B (Fibrous)	ENSG00000233682	RP11-13P5.2	165.794	3.31188	7.62747e-06	0.000197904
Group B (Fibrous)	ENSG00000183072	NKX2-5	298.332	3.338	0.00127842	0.0141486
Group B (Fibrous)	ENSG00000225968	ELFN1	778.019	3.34966	2.54111e-05	0.000558004
Group B (Fibrous)	ENSG00000103449	SALL1	608.749	3.39762	2.13647e-10	1.35209e-08
Group B (Fibrous)	ENSG00000181291	TMEM132E	211.29	3.42715	0.00157254	0.0166005
Group B (Fibrous)	ENSG00000091129	NRCAM	330.356	3.45189	5.36893e-07	1.82544e-05
Group B (Fibrous)	ENSG00000117600	LPPR4	565.78	3.45788	5.6448e-06	0.000150253
Group B (Fibrous)	ENSG00000184185	KCNJ12	254.318	3.52871	2.94092e-05	0.000625937
Group B (Fibrous)	ENSG00000106511	MEOX2	2123.52	3.53246	0.000123304	0.00211291
Group B (Fibrous)	ENSG00000014257	ACPP	300.725	3.54418	9.63897e-06	0.000243002
Group B (Fibrous)	ENSG00000167889	MGAT5B	264.237	3.56155	3.35659e-21	7.33056e-19
Group B (Fibrous)	ENSG00000260641	RP11-1299A16.3	224.927	3.57955	0.000123527	0.00211504
Group B (Fibrous)	ENSG00000138435	CHRNA1	1129.83	3.58651	0.00487076	0.0395823
Group B (Fibrous)	ENSG00000183454	GRIN2A	419.353	3.63066	0.00320202	0.0287192
Group B (Fibrous)	ENSG00000140807	NKD1	387.299	3.6342	4.86074e-05	0.000962013
Group B (Fibrous)	ENSG00000132821	VSTM2L	279.677	3.65933	7.05813e-05	0.00131218
Group B (Fibrous)	ENSG00000217236	SP9	314.678	3.75854	3.95719e-05	0.000809318
Group B (Fibrous)	ENSG00000146276	GABRR1	982.69	3.79224	0.0043161	0.0360522
Group B (Fibrous)	ENSG00000230699	RP11-54O7.1	164.822	3.83326	6.8928e-07	2.27855e-05
Group B (Fibrous)	ENSG00000197467	COL13A1	1661.5	3.84357	4.13722e-05	0.00084053
Group B (Fibrous)	ENSG00000227036	LINC00511	392.77	3.85189	1.15561e-09	6.39069e-08
Group B (Fibrous)	ENSG00000246363	RP11-13A1.1	407.703	3.87877	0.00116838	0.0131928
Group B (Fibrous)	ENSG00000253508	RP1-170O19.14	35.5474	3.89098	3.64712e-06	0.000100443
Group B (Fibrous)	ENSG00000063438	AHRR	1117.95	3.91048	7.5462e-05	0.0013861
Group B (Fibrous)	ENSG00000005073	HOXA11	145.474	4.02568	1.64023e-09	8.81945e-08
Group B (Fibrous)	ENSG00000101198	NKAIN4	228.794	4.15644	0.000851863	0.0103137
Group B (Fibrous)	ENSG00000174595	KLF14	89.5997	4.17407	9.78081e-05	0.00172706
Group B (Fibrous)	ENSG00000128683	GAD1	481.176	4.19654	1.56e-05	0.000367783
Group B (Fibrous)	ENSG00000230798	RP4-792G4.2	57.5374	4.22362	2.93001e-07	1.0727e-05
Group B (Fibrous)	ENSG00000106031	HOXA13	479.194	4.25486	2.11208e-08	9.66153e-07
Group B (Fibrous)	ENSG00000182583	VCX	37.0928	4.27552	0.000799433	0.0097894
Group B (Fibrous)	ENSG00000131409	LRRC4B	1261.71	4.37444	1.04634e-07	4.2596e-06
Group B (Fibrous)	ENSG00000171502	COL24A1	1192.8	4.4397	5.85451e-06	0.000155065
Group B (Fibrous)	ENSG00000187730	GABRD	582.394	4.52653	1.6385e-06	4.93714e-05
Group B (Fibrous)	ENSG00000273087	RP11-566J3.4	188.416	4.80694	1.52909e-05	0.000361431
Group B (Fibrous)	ENSG00000260396	AC012065.7	194.927	4.87872	8.75603e-07	2.83764e-05
Group B (Fibrous)	ENSG00000257156	RP11-13A1.3	69.6849	4.94893	0.000837057	0.0101574
Group B (Fibrous)	ENSG00000164778	EN2	226.879	5.07979	4.16182e-05	0.000843929
Group B (Fibrous)	ENSG00000135406	PRPH	354.371	5.31181	3.58522e-08	1.57941e-06
Group B (Fibrous)	ENSG00000087495	PHACTR3	409.133	5.48551	9.29357e-07	2.9848e-05
Group B (Fibrous)	ENSG00000259417	RP11-2E17.1	587.645	5.55835	3.34489e-08	1.47657e-06
Group B (Fibrous)	ENSG00000184544	DHRS7C	49.8534	5.594	0.00334086	0.02963
Group B (Fibrous)	ENSG00000159217	IGF2BP1	428.1	5.95236	0.000102251	0.00179369
Group B (Fibrous)	ENSG00000125820	NKX2-2	90.8274	6.04233	3.17317e-07	1.1519e-05
Group B (Fibrous)	ENSG00000159184	HOXB13	490.799	6.79049	1.5224e-05	0.000360901
Group B (Fibrous)	ENSG00000176165	FOXG1	225.5	7.95136	2.72468e-13	2.46647e-11
Group B (Fibrous)	ENSG00000229637	PRAC2	63.7479	7.9561	1.05857e-05	0.000263771
